# Supplementary material for: Characterization analyses of MADS-box genes highlighting their functions with seed development in Ricinus communis
Source: Front Plant Sci. 2025 May 14;16:1589915. doi: 10.3389/fpls.2025.1589915 (PMC12116605; doi:10.3389/fpls.2025.1589915)
Supplement: Supplementary file 1 [file Table1.xlsx]

## Sheet: TableS1 
Table S1 Gene-specific primers of Y1H
Primer ID	Primer sequences(5'to 3')
PPER42-F	AAGCTTGAATTCGAGCTCGGAACCGTGGAAAAGAAGAAAT
PPER42-R	ATACAGAGCACATGCCTCGAGTGCGAACCGTTTGATTTCAT
RcXYL1-F	AAGCTTGAATTCGAGCTCCTCACAGTGAGAGAGCTAGAAAG
RcXYL1-R	ATACAGAGCACATGCCTCGAGAGGATTGGCAATTGCTCTATG
RcMADS16-F	AGGCCAGTGAATTCCACCCGGGTATGCAGGTAGCGATGGGAAG
RcMADS16-R	TGCAGCTCGAGCTCGATGGATCCCATAATTAGCGGATGCGCATCAC
RcMADS41-F	AGGCCAGTGAATTCCACCCGGGTATGGGTAGAGGTAAGATTGAGATC
RcMADS41-R	TGCAGCTCGAGCTCGATGGATCCCAGCAGGACTAATTGGCTCT

## Sheet: TableS2
Table S2 Gene-specific primers of qRT-PCR.
Primer ID	Primer sequences(5' to 3')
RcMADS1-F	TGTGATGCTGAGGTTGCTCT
RcMADS1-R	GTTCCTTCACACTTAGCGGC
RcHB13-F	GGTCAATGTCATGTTCGGGG
RcHB13-R	CACCTGGCCCTTCTGTTTTG
RcBHLH145-F	TACTGTTTGCCTCGTTTCCG
RcBHLH145-R	ACATGCCCCAGTTGGTTTTC
RcbZIP44-F	GAGAAAACAGCAGCACCTTGA
RcbZIP44-R	GTCAGCAGCAACAGCAGTAG
RcMADS16-F	CGAATCGCCAAGTGACCTTC
RcMADS16-R	GCATCTGAATTTGTTGCCGG
RcIAA20-F	CGCTCGCATGCTTCTCTAAA
RcIAA20-R	GGCCATCCTACTATGCCACA
RcXYL1-F	ACTACCCTCGTCCAAAGCTC
RcXYL1-R	AGAGGCCATCAACAGGAACA
RcPER42-F	AGACTGACAGGAGCTTTGGT
RcPER42-R	CTCATTGTGGTCTGGGAGGT
RcARF9-F	GAGTCAGAGCATGCACCTTG
RcARF9-R	TTCAATTGGCGCCATTTCGA
RcCYCB1-2-F	CCTCGAATCTCACCCTCTCG
RcCYCB1-2-R	ATGCATGTCTGGTGTCCTGA
RcEXPA13-F	CTTTCCTTCTGATGGTGGCG
RcEXPA13-R	TGGCCCCAATTTCTACCCAT
RcCYCD1-1-F	GAAATGGGTGGCCGTTACAG
RcCYCD1-1-R	TGGACAGGAGTTTGAAGGCA
RcFBP2-F	CCCTGCAACGATCTCAAAGG
RcFBP2-R	TCTGCACTTGGATTCAGCTG
RcIAA9-F	AAGGCACAGGTTGTTGGTTG
RcIAA9-R	TTTTCCCTCTCTGGTGCTCC
RcMADS52-F	GGCTCTCTCTACCTCTCCCT
RcMADS52-R	AGCCCCATATCACTTCCACC
RcARF4-F	CTTAAGGCGAAGTGGGATGC
RcARF4-R	ATTGGCGGTTTAAGTGCACC
RcTZF6-F	CGAAAGGTATACTACGCGGC
RcTZF6-R	CCCGACATCCCATCTCTACC
RcNFYB6-F	CTTCCTCCGCATGCCAAAAT
RcNFYB6-R	CCAACGGCTCGCTTCTTATC
RcMADS41-F	ATGCCTAGATTCCCCAGAGC
RcMADS41-R	TCATTCTCCAGCATAGCCCG
RcActin-F	GCCTTAGATAACGTGTTTGATCC
RcActin-R	ACCAGAACCGACGATGATGT

## Sheet: TableS3
Table S3 Detailed information of 56 MADS-box genes in castor bean.
Gene Name	Gene ID	Gene Length (bp)	Subcellular Localization	Amino Acid Length (aa)	Mw (Da)	pI	Number of Exons	Type	Group
RcMADS1	Rc01G000211	4432	Nucleus	244	28677.6	9.02	8	II	AGL6
RcMADS2	Rc01G000213	6770	Nucleus.	218	25111.7	9.38	10	II	SOC1
RcMADS3	Rc01G000485	7643	Nucleus.	242	28995.1	8.46	8	II	FUL/AP1
RcMADS4	Rc01G000486	6718	Nucleus.	239	28032.7	8.26	8	II	SEP
RcMADS5	Rc01G000589	6414	Nucleus	353	40421.9	7.73	12	II	MIKC*
RcMADS6	Rc01G001699	977	Nucleus.	325	36573.2	8.37	1	I	Mβ
RcMADS7	Rc01G002018	1196	Nucleus.	349	38928.3	4.98	2	I	Mα
RcMADS8	Rc02G003341	755	Nucleus.	251	29371.9	9.23	1	I	Mγ
RcMADS9	Rc02G003544	6716	Nucleus.	232	27022.5	8.88	8	II	AGL12
RcMADS10	Rc02G004030	2947	Nucleus.	234	28223.2	8.64	7	II	AP3/PI
RcMADS11	Rc02G004195	3626	Nucleus.	347	40104.1	5.34	12	II	MIKC*
RcMADS12	Rc02G004345	6347	Nucleus.	225	28348.6	6.94	9	II	SVP
RcMADS13	Rc02G004379	16278	Nucleus.	239	28058	9.33	9	II	ANR1
RcMADS14	Rc02G004522	3701	Nucleus.	331	38282.2	5.84	10	II	MIKC*
RcMADS15	Rc02G004810	2964	Nucleus.	225	26725.6	9.28	7	II	AP3/PI
RcMADS16	Rc02G005071	5560	Nucleus.	294	34035.9	7.74	8	II	AG
RcMADS17	Rc03G005582	3178	Chloroplast	180	21897.7	9.85	9	II	MIKC*
RcMADS18	Rc03G005940	1445	Nucleus.	338	39544.2	9.26	2	I	Mβ
RcMADS19	Rc03G006698	470	Nucleus.	156	18252	9.84	1	I	Mα
RcMADS20	Rc04G007502	11644	Nucleus.	213	25428.3	9.25	8	II	SOC1
RcMADS21	Rc04G007752	2774	Chloroplast	198	23781.3	10	8	II	SOC1
RcMADS22	Rc04G008141	10135	Nucleus.	381	53214.5	8.91	12	II	MIKC*
RcMADS23	Rc04G008255	35338	Nucleus.	697	80002.2	10.15	18	II	FUL/AP1
RcMADS24	Rc05G010338	8576	Chloroplast	339	39328.9	9.55	11	II	SOC1
RcMADS25	Rc05G010485	2503	Nucleus.	386	45369	8.84	2	I	Mβ
RcMADS26	Rc05G010744	7758	Nucleus	240	28276	9.43	9	II	AG
RcMADS27	Rc05G010802	4493	Nucleus.	437	49884.6	9.21	2	I	Mα
RcMADS28	Rc05G010804	518	Nucleus.	172	20401.6	9.77	1	I	Mα
RcMADS29	Rc05G011748	9573	Nucleus.	250	29566.7	8.94	8	II	FUL/AP1
RcMADS30	Rc05G011749	6634	Nucleus.	247	30986.5	8.66	7	II	SEP
RcMADS31	Rc05G012679	2526	Nucleus.	229	27569.3	9.35	2	II	AP3/PI
RcMADS32	Rc07G015869	3741	Nucleus.	233	27890.9	7.78	7	II	TT16/Bsister
RcMADS33	Rc07G016442	671	Nucleus.	223	25633	6.05	1	I	Mα
RcMADS34	Rc08G017669	1227	Nucleus.	233	27124.3	9.94	2	I	Mα
RcMADS35	Rc08G017670	626	Nucleus.	208	24006.8	8.96	1	I	Mα
RcMADS36	Rc08G017735	15561	Nucleus.	283	33520.4	9.42	9	II	ANR1
RcMADS37	Rc08G017772	17236	Cytoplasm.	589	70517.5	5.37	21	II	SVP
RcMADS38	Rc08G017788	915	Nucleus.	214	24737.2	5.33	2	I	Mα
RcMADS39	Rc08G017789	765	Nucleus.	229	26752.8	9.64	2	I	Mα
RcMADS40	Rc08G018079	992	Nucleus.	330	37994.4	7.65	1	I	Mβ
RcMADS41	Rc08G018144	5875	Nucleus.	255	29644.9	8.18	8	II	AGL15/18
RcMADS42	Rc08G019152	1777	Nucleus.	328	36935.3	5.93	2	I	Mα
RcMADS43	Rc09G019592	716	Nucleus.	238	27494.1	6.85	1	I	Mβ
RcMADS44	Rc09G019666	5883	Nucleus.	248	28934.9	8.72	8	II	SEP
RcMADS45	Rc09G019667	10739	Chloroplast	190	22227.9	9.73	7	II	FLC
RcMADS46	Rc09G020022	653	Nucleus.	217	25158.5	9.18	1	I	Mα
RcMADS47	Rc09G021257	2977	Nucleus.	351	40383.2	4.96	11	II	MIKC*
RcMADS48	Rc09G021412	17735	Nucleus.	609	69507.3	5.8	19	II	AGL17
RcMADS49	Rc09G021463	15548	Chloroplast	223	28999.1	9.33	9	II	AGL15/18
RcMADS50	Rc09G021509	3745	Nucleus.	203	22993.1	6.59	3	I	Mα
RcMADS51	Rc09G021635	3333	Nucleus.	341	38911.1	6.18	11	II	MIKC*
RcMADS52	Rc10G022482	1100	Nucleus.	366	40840.2	5.38	1	I	Mγ
RcMADS53	Rc10G022491	524	Nucleus.	119	14116.5	9.54	2	I	Mα
RcMADS54	Rc10G022607	551	Nucleus.	183	21221.8	9.72	1	I	Mα
RcMADS55	Rc10G022737	6095	Nucleus.	217	25162.5	5.91	6	II	AGL15/18
RcMADS56	Rc10G024475	863	Nucleus.	287	33352.5	8.67	1	I	Mγ

## Sheet: TableS4
Table S4 Gene duplication status of MADS-box genes in Castor
Gene ID	Gene Name	Group	duplication
Rc01T000485.1	RcMADS3	FUL/AP1	tandem
Rc01T000486.1	RcMADS4	SEP	tandem
Rc05T011748.1	RcMADS29	FUL/AP1	tandem+segment
Rc05T011749.1	RcMADS30	SEP	tandem
Rc08T017669.1	RcMADS34	Mα	tandem+segment
Rc08T017670.1	RcMADS35	Mα	tandem
Rc08T017788.1	RcMADS38	Mα	tandem+segment
Rc08T017789.1	RcMADS39	Mα	tandem+segment
Rc09T019666.1	RcMADS44	SEP	tandem+segment
Rc09T019667.1	RcMADS45	FLC	tandem
Rc01T000211.1	RcMADS1	AGL6	segment
Rc01T000589.1	RcMADS5	MIKC*	segment
Rc02T004030.1	RcMADS10	AP3/PI	segment
Rc02T004195.1	RcMADS11	MIKC*	segment
Rc02T004345.1	RcMADS12	SVP	segment
Rc02T004379.1	RcMADS13	ANR1	segment
Rc02T004522.1	RcMADS14	MIKC*	segment
Rc02T004810.1	RcMADS15	AP3/PI	segment
Rc02T005071.1	RcMADS16	AG	segment
Rc04T007502.1	RcMADS20	SOC1	segment
Rc04T007752.1	RcMADS21	SOC1	segment
Rc04T008141.1	RcMADS22	MIKC*	segment
Rc04T008255.1	RcMADS23	FUL/AP1	segment
Rc05T010338.1	RcMADS24	SOC1	segment
Rc05T012679.1	RcMADS31	PI/AP3	segment
Rc08T017735.1	RcMADS36	ANR1	segment
Rc08T017772.1	RcMADS37	SVP	segment
Rc09T021257.1	RcMADS47	MIKC*	segment
Rc09T021412.1	RcMADS48	AGL17	segment
Rc09T021463.1	RcMADS49	AGI15/AGL18	segment
Rc09T021509.1	RcMADS50	Mα	segment
Rc09T021635.1	RcMADS51	MIKC*	segment
Rc10T022607.1	RcMADS54	Mα	segment

## Sheet: Table S5
Table S5 The Ka and Ks analysis of RcMADS-box genes
Gene ID	Gene ID	ka_NG86	ks_NG86	ka_YN00	ks_YN00	Ka/Ks_NG86	Ka/Ks_YN00
RcMADS2	RcMADS24	0.3091	1.2386	0.3275	1.0956	0.298923	0.249556
RcMADS11	RcMADS47	0.3436	1.4882	0.3452	1.4628	0.235986	0.230883
RcMADS4	RcMADS30	0.3598	1.873	0.3678	1.5734	0.233761	0.192098
RcMADS15	RcMADS31	0.2905	1.1388	0.2808	1.6376	0.17147	0.255093
RcMADS12	RcMADS48	0.3015	1.9565	0.307	1.7028	0.180291	0.154102
RcMADS13	RcMADS49	0.1919	2.8592	0.1978	1.7479	0.113164	0.0671167
RcMADS30	RcMADS23	0.5628	1.4438	0.5545	1.7579	0.315433	0.389805
RcMADS3	RcMADS29	0.3211	1.6982	0.3187	1.921	0.165903	0.189083
RcMADS12	RcMADS37	0.3407	1.6002	0.3342	2.1395	0.156205	0.212911
RcMADS36	RcMADS15	0.6483	1.5138	0.633	2.2004	0.287675	0.42826
RcMADS2	RcMADS20	0.3202	1.3241	0.3214	2.4717	0.130032	0.241825
RcMADS3	RcMADS23	0.3475	-1	0.3438	3.7502	0.0916751	-0.3475
RcMADS13	RcMADS36	0.2195	-1	0.2331	1.5721	0.148273	-0.2195
RcMADS35	RcMADS50	0.594	-1	0.591	3.6612	0.161422	-0.594
RcMADS5	RcMADS22	0.3163	1.6986	0.3304	1.9933	0.165755	0.186212
RcMADS20	RcMADS24	0.3319	2.2478	0.3542	1.3207	0.268191	0.147655
RcMADS23	RcMADS29	0.4401	-1	0.4357	3.795	0.114809	-0.4401
RcMADS29	RcMADS30	0.5685	3.901	0.5458	3.7213	0.146669	0.146669

## Sheet: TableS6
Table S6 Clustering and Tissue-Specific Expression of C1-C8 Cluster Genes in Castor Bean
Gene Name	Gene ID	Cluster_name	Gene number	Highly Tissues	Subfamily classification	Endosperm	Ovule	Root	Pollen	Leaf	Inflorescence	Germinated_seed	Stem	Seedling	Capsule
RcMADS22	Rc04G008141	cluster 1	2	pollen /ovule	MIKC*	1.33	4.04	1.58	5.35	0.38	1.88	2.56	4.53	2.07	1.7
RcMADS38	Rc10G024475	cluster 1	2	pollen /ovule	Mα	1.02	1.57	0.1	2.38	0	1.47	1.14	1.46	1.39	1.62
RcMADS56	Rc08G017788	cluster 2	4	pollen /ovule	Mγ	0	0.57	0	0.51	0	0	0	0	0	0
RcMADS44	Rc09G019666	cluster 2	4	pollen /ovule	SEP	0.02	139.67	0.17	215.41	0.02	94.6	0	0.23	0.31	101.02
RcMADS30	Rc05G011749	cluster 2	4	pollen /ovule	SEP	0.22	65.69	0	60.17	0.07	37.33	0	0.06	0.48	41.25
RcMADS26	Rc05G010744	cluster 2	4	pollen /ovule	AG	0.12	105.13	0.34	89.52	0.5	59.87	0	0.26	2.4	120.94
RcMADS5	Rc01G000589	cluster 3	9	pollen	MIKC*	5.44	2.08	5.03	23.42	7.66	3.4	7.9	6.7	10.74	3.49
RcMADS48	Rc09G021412	cluster 3	9	pollen	AGL17	0.04	0.34	3.37	26.52	7.77	3.13	0.19	7.33	7.82	1.29
RcMADS11	Rc02G004195	cluster 3	9	pollen	MIKC*	0	0	0	21.05	0	0	0	0	0	0
RcMADS47	Rc09G021257	cluster 3	9	pollen	MIKC*	0	0	0	29.43	0.02	0	0	0	0	0
RcMADS37	Rc08G017772	cluster 3	9	pollen	SVP	0	0.13	0	114.82	0.41	3.11	0	0.19	0.23	0.54
RcMADS25	Rc05G010485	cluster 3	9	pollen	Mβ	0.02	0.96	1.28	5.63	1	1.23	0.06	0.07	0.12	0.21
RcMADS10	Rc02G004030	cluster 3	9	pollen	AP3/PI	0.02	0.06	0.16	265.21	0	149.69	0	0.03	0.34	0.29
RcMADS15	Rc02G004810	cluster 3	9	pollen	AP3/PI	0	0.3	0	47.33	0	19.75	0	0	0.04	0.38
RcMADS31	Rc05G012679	cluster 3	9	pollen	AP3/PI	0.04	18.5	0.11	581.27	5.6	205.03	0.13	1.4	20.48	16.64
RcMADS41	Rc08G018144	cluster 4	4	endosperm	AGL15/18	19.28	11.57	0.21	3.34	0	2.5	0.25	0.16	0	4.02
RcMADS43	Rc09G019592	cluster 4	4	endosperm	Mβ	2.16	0.49	0.11	0.04	0	0.87	0	0.14	0.08	0.08
RcMADS14	Rc02G004522	cluster 4	4	endosperm	MIKC*	43.13	0.32	0.49	0.26	0.05	2.53	12.38	0.71	0.41	1.19
RcMADS52	Rc10G022482	cluster 4	4	endosperm	Mγ	3.71	0.1	1.22	0.03	0	0.07	0	0	0.23	0
RcMADS45	Rc09G019667	cluster 5	7	root	FLC	1.62	6.75	33.44	4.63	15.17	6.81	2.97	16.04	8.55	5.41
RcMADS9	Rc02G003544	cluster 5	7	root	AGL12	0	0	8.59	0	0.41	0.12	0	4.42	1.49	0.36
RcMADS13	Rc02G004379	cluster 5	7	root	ANR1	0.07	0.41	19.76	2.37	0.34	0.4	3.93	3.73	2.93	0.37
RcMADS36	Rc08G017735	cluster 5	7	root	ANR1	0.11	0.59	2.09	0.83	0.36	0.22	0.9	0.59	0.44	0
RcMADS49	Rc09G021463	cluster 5	7	root	AGL15/18	0.33	1.44	4.07	0.1	0	0.72	0.14	0.46	1.19	0.75
RcMADS51	Rc09G021635	cluster 5	7	root	MIKC*	0.33	9.33	13.87	0	0.08	0.88	0	5.86	1.61	1.78
RcMADS42	Rc08G019152	cluster 5	7	root	Mα	0.04	0.35	3.07	0.22	2.07	0.18	0.1	0.27	0.35	0.55
RcMADS23	Rc04G008255	cluster 6	7	inflorescence	FUL/AP1	0.02	0.73	1.33	0.84	1.4	19.28	0.2	0.19	0.26	14.54
RcMADS4	Rc01G000486	cluster 6	7	inflorescence	SEP	0.02	2.34	0	8.52	2.22	37.76	0	0.09	0.15	68.98
RcMADS21	Rc04G007752	cluster 6	7	inflorescence	SOC1	0	0	0	0	0.13	5.62	0	0.44	0.08	0.16
RcMADS3	Rc01G000485	cluster 6	7	inflorescence	FUL/AP1	0.03	0	0	0.65	0	66.13	0	0	0.11	0.06
RcMADS53	Rc10G022491	cluster 6	7	inflorescence	Mα	0	0.49	0	0	0	2.63	0	0.05	0.24	0.52
RcMADS20	Rc04G007502	cluster 6	7	inflorescence	SOC1	1.52	0	0	0.28	1.26	8.83	1.27	0.1	3.01	2.3
RcMADS29	Rc05G011748	cluster 6	7	inflorescence	FUL/AP1	0.02	0.16	0.46	0.09	1.45	2.01	0	0	0.02	0.2
RcMADS50	Rc09G021509	cluster 7	7	ovule	Mα	0.26	4.77	3.4	2.08	1.89	4.55	0.62	2.44	7.41	4.89
RcMADS17	Rc03G005582	cluster 7	7	ovule	MIKC*	0.5	5.29	0.13	3.64	3.21	2.12	0.08	0.67	4.59	1.31
RcMADS32	Rc07G015869	cluster 7	7	ovule	TT16/Bsister	0.54	180.76	0	1.17	0	2.06	0.02	0	0	0
RcMADS16	Rc02G005071	cluster 7	7	ovule	AG	0.07	90.42	0	0	0	9.52	0	0	0.02	4.93
RcMADS28	Rc05G010804	cluster 7	7	ovule	Mα	0.06	19.58	0.17	4.54	0.22	3.78	0.78	0.18	0.84	0.25
RcMADS1	Rc01G000211	cluster 7	7	ovule	AGL6	0.38	51.64	0	1.58	0.07	15.97	0	0.09	0.47	1.32
RcMADS24	Rc05G010338	cluster 8	3	leaf	SOC1	0.04	0.57	6.16	2.91	13.82	2.81	0.33	8.54	9.24	0.07
RcMADS12	Rc02G004345	cluster 8	3	leaf	SVP	0.04	0	2.2	0.76	75.66	0.22	1.06	2.69	5.55	2.94
RcMADS2	Rc01G000213	cluster 8	3	leaf	SOC1	0.04	1.01	1.04	5.68	19.91	13.51	0	0.47	1.47	0.76

## Sheet: Table S7
Table S7 Clustering and Expression Profiles of RcMADS Genes in C4 and C7 During Seed Development
Gene Name	Gene ID	Cluster_name	Gene number	Subfamily classification	S1	S2	S3	S4	S5
RcMADS5	Rc01G000589	cluster 7	31	MIKC*	4.83	10.55	4.29	5.79	4.71
RcMADS17	Rc03G005582	cluster 7	31	MIKC*	3.49	20.87	3.62	1.7	0.08
RcMADS49	Rc09G021463	cluster 7	31	AGIL15/18	0.3	0.96	0.46	0.52	0.16
RcMADS52	Rc10G022482	cluster 7	31	Mγ	12.48	29	25.3	9.72	0.42
RcMADS51	Rc09G021635	cluster 7	31	MIKC*	3.97	7.49	1.78	0.17	0
RcMADS23	Rc04G008255	cluster 7	31	FUL/AP1	0.92	1.89	0.04	0	0
RcMADS34	Rc08G017669	cluster 7	31	Mα	7.25	13.77	0	0	0
RcMADS55	Rc10G022737	cluster 7	31	AGL15/18	0.67	1.49	0.15	0	0
RcMADS28	Rc05G010804	cluster 7	31	Mα	13.11	42	0.57	0.54	0.65
RcMADS31	Rc05G012679	cluster 7	31	PI/AP3	2.95	2.7	0.65	0.73	0.85
RcMADS32	Rc07G015869	cluster 7	31	TT16/Bsister	175.67	153.96	0.38	0	0.2
RcMADS16	Rc02G005071	cluster 7	31	AG	124.17	199.91	0.05	0	0.12
RcMADS2	Rc01G000213	cluster 7	31	SOC1	1.11	1.65	0	0	0
RcMADS30	Rc05G011749	cluster 7	31	SEP	62.19	70.21	0.27	0	0
RcMADS1	Rc01G000211	cluster 7	31	AGL6	69.75	73.77	0.5	0	0.17
RcMADS15	Rc02G004810	cluster 7	31	AP3/PI	0.24	0.3	0	0	0
RcMADS44	Rc09G019666	cluster 7	31	SEP	151.23	196.52	0.15	0.05	0
RcMADS22	Rc04G008141	cluster 7	31	MIKC*	4.99	5.97	1.35	1.67	1.72
RcMADS50	Rc09G021509	cluster 7	31	Mα	31.27	38.92	6.6	2.92	1.62
RcMADS24	Rc05G010338	cluster 7	31	SOC1	2.56	1.48	0	0.13	0
RcMADS25	Rc05G010485	cluster 7	31	Mβ	0.71	0.3	0	0.09	0
RcMADS56	Rc10G024475	cluster 7	31	Mγ	10.74	3.98	1.05	0.92	0.47
RcMADS13	Rc02G004379	cluster 7	31	ANR1	2.84	0.98	0.08	0.01	0.01
RcMADS4	Rc01G000486	cluster 7	31	SEP	1.57	0.53	0	0	0
RcMADS26	Rc05G010744	cluster 7	31	AG	80.5	32.09	0.18	0	0.17
RcMADS36	Rc08G017735	cluster 7	31	ANR1	0.72	0.15	0	0	0
RcMADS39	Rc08G017789	cluster 7	31	Mα	0.58	0.12	0	0	0
RcMADS27	Rc05G010802	cluster 7	31	Mα	15.7	2.23	0	0	0
RcMADS38	Rc08G017788	cluster 7	31	Mα	10.28	0.97	0	0	0
RcMADS48	Rc09G021412	cluster 7	31	AGL17	0.29	0.15	0.23	0.04	0.07
RcMADS45	Rc09G019667	cluster 7	31	FLC	5.11	4.3	3.86	2.74	1.2
RcMADS41	Rc08G018144	cluster 4	4	AGIL15/18	16	19.96	44.08	17.05	8.31
RcMADS14	Rc02G004522	cluster 4	4	MIKC*	0.63	0.44	40.24	37.03	24.36
RcMADS43	Rc09G019592	cluster 4	4	Mβ	0.32	0.15	4.58	1.98	1.14
RcMADS20	Rc04G007502	cluster 4	4	SOC1	0	0.37	2.44	1.32	0.74

## Sheet: Table S8
Table S8 Clustering and Expression Profiles of Expressed Genes in C4 and C7 During Seed Development
Gene ID	Cluster name	Gene number	S1	S2	S3	S4	S5
Rc08G018994	cluster 4	1982	9.68	4.2	10.45	6.2	10.12
Rc10G023597	cluster 4	1982	1.01	0.41	0.89	0.02	1.38
Rc08G018599	cluster 4	1982	1.4	0.74	1.36	0.41	1.57
Rc06G014608	cluster 4	1982	2.34	0.96	1.25	1.48	2.14
Rc05G011368	cluster 4	1982	1.61	0.89	1.29	1.02	1.52
Rc06G013234	cluster 4	1982	1.65	0.1	1.14	0.98	1.06
Rc10G023960	cluster 4	1982	6.8	1.09	4.15	3.38	4.49
Rc05G010851	cluster 4	1982	1.11	0.26	0.6	0.64	0.69
Rc10G022588	cluster 4	1982	9.78	6.14	8.69	10.4	9.71
Rc05G012078	cluster 4	1982	38.91	19.01	28.81	39.11	38.14
Rc03G005819	cluster 4	1982	31.82	10.34	23.44	27.59	31.14
Rc10G022587	cluster 4	1982	2.39	0.79	1.58	2.01	2.02
Rc07G015148	cluster 4	1982	1.1	0.43	0.72	1.58	0.82
Rc01G001913	cluster 4	1982	2.87	0.21	1.35	3.08	1.94
Rc05G011230	cluster 4	1982	1.61	0.68	1.36	1.85	1.37
RcUnG024870	cluster 4	1982	3.2	0	2.05	4.01	2.83
Rc06G014910	cluster 4	1982	1.37	0.46	1.03	1.53	1.17
Rc06G012799	cluster 4	1982	1.64	0.93	0.73	1.92	1.47
Rc02G003199	cluster 4	1982	0.9	0.36	0.51	0.86	1
Rc05G012695	cluster 4	1982	1.07	0.17	0.35	0.91	1.35
Rc03G006236	cluster 4	1982	47.67	20.21	30.81	42.37	55.6
Rc03G005826	cluster 4	1982	2.03	1.23	0.74	2	2.61
Rc07G016170	cluster 4	1982	2.16	1.07	0.9	1.71	2.32
Rc01G001226	cluster 4	1982	1.99	3.28	3.78	2.38	4.31
Rc06G013796	cluster 4	1982	2.03	7.99	11.51	9.6	13.12
Rc01G001397	cluster 4	1982	11.78	26.02	21.65	27.25	40.41
Rc02G004749	cluster 4	1982	4.27	8.54	8.58	7.91	11.04
Rc02G003990	cluster 4	1982	5.04	9.83	8.57	9.15	11.91
Rc05G010129	cluster 4	1982	0.24	3.61	2.48	3.73	4.46
Rc05G012664	cluster 4	1982	1.64	5.1	1.98	2.63	7.3
Rc03G006098	cluster 4	1982	3.85	4.28	3.95	2.07	12.68
Rc03G005545	cluster 4	1982	4.86	5.37	2.76	1.69	18.19
Rc03G006406	cluster 4	1982	2.47	2.84	1.96	1.9	5.73
Rc06G013381	cluster 4	1982	2.14	1.84	1.67	1.56	3.5
Rc01G001678	cluster 4	1982	11.71	10.08	6.58	5.73	30.77
Rc06G014314	cluster 4	1982	0.94	0.63	0.3	0.21	4.96
Rc05G009755	cluster 4	1982	1.17	0.06	0.36	1.02	3.03
Rc07G016644	cluster 4	1982	2.84	1.53	0.84	2.1	8.82
Rc08G019262	cluster 4	1982	1.91	1.14	0.92	1.66	4.12
Rc09G021427	cluster 4	1982	1.04	0.76	0.54	0.92	2.12
Rc08G017585	cluster 4	1982	4.91	1.24	0.53	1.14	8.93
Rc05G010574	cluster 4	1982	0.16	0	0.45	0.28	1.15
Rc06G013260	cluster 4	1982	0.06	0.09	121.5	92.28	421.3
Rc08G019162	cluster 4	1982	0.02	0.04	0.9	0.07	2.63
Rc10G023098	cluster 4	1982	0.18	0.15	0.58	0.16	3.59
Rc09G020329	cluster 4	1982	1.71	0.92	54.41	55.07	427.77
Rc07G014995	cluster 4	1982	0	0	6.35	7.26	47.75
Rc08G018245	cluster 4	1982	0	0	0.05	0.13	5.97
Rc01G002602	cluster 4	1982	0.1	1.05	23.55	197.39	3586.76
Rc05G010062	cluster 4	1982	0.2	0.08	0.3	0.43	2.51
Rc08G018118	cluster 4	1982	0	0	0	0.24	2.43
Rc10G024529	cluster 4	1982	1.21	0.75	1.11	0.93	2.44
Rc04G007721	cluster 4	1982	0	0	0.82	0	1.15
Rc10G024273	cluster 4	1982	0.53	0.49	1.03	0.36	1.49
Rc08G019347	cluster 4	1982	0.23	0.31	6.29	3.24	10.98
Rc09G021995	cluster 4	1982	0	0	0.62	0.31	1.05
Rc02G003881	cluster 4	1982	0.06	0.2	1.71	1.14	3.22
Rc01G001495	cluster 4	1982	0.06	2.56	12.21	9.09	22.15
Rc01G001010	cluster 4	1982	0.45	1.08	3.53	2.5	7.01
Rc02G003476	cluster 4	1982	2.53	1.71	3.14	2.54	3.45
Rc10G022643	cluster 4	1982	1.01	0.46	2	1.4	2.8
Rc01G000611	cluster 4	1982	1.14	0.3	1.75	1.11	3.1
Rc08G019269	cluster 4	1982	20.17	14.48	20.7	19.42	30.82
Rc07G016512	cluster 4	1982	1.03	0.17	0.93	2.2	5.69
Rc05G011305	cluster 4	1982	0	0	0	0.43	2.06
Rc09G021003	cluster 4	1982	0.21	0.03	0.41	1.9	6.88
Rc05G009387	cluster 4	1982	0.13	0.12	0.16	0.7	2.46
Rc09G019968	cluster 4	1982	4.29	7.63	3243.76	9218.51	28199.2
Rc08G018178	cluster 4	1982	0	0	0.98	1.79	5.79
Rc04G008884	cluster 4	1982	0	0	0.66	1.35	4.22
Rc03G006235	cluster 4	1982	0	0.15	0.37	0.78	2.69
Rc01G001901	cluster 4	1982	0	0	3.08	18.16	60.82
Rc10G022829	cluster 4	1982	0	0.04	0.94	3.88	11.77
Rc08G019421	cluster 4	1982	0.77	0.11	32.15	35.86	153.07
Rc04G008621	cluster 4	1982	0	0	7.13	10.25	41.65
Rc10G022790	cluster 4	1982	0	0	0.23	0.37	1.59
Rc02G004476	cluster 4	1982	0	0	0.2	0.32	1.48
Rc02G004872	cluster 4	1982	0.49	0.34	0.91	1.28	3.6
Rc07G017115	cluster 4	1982	0.32	0.71	0.25	1.05	2.72
Rc03G005315	cluster 4	1982	0.9	1.11	1.63	4.07	8.32
Rc03G005628	cluster 4	1982	0.19	0.56	0.55	1.31	2.53
Rc07G015951	cluster 4	1982	28.2	24.27	30.8	40.03	53.84
Rc09G021522	cluster 4	1982	0.06	0	0.38	1.11	2.14
Rc06G013523	cluster 4	1982	0.24	0	28.34	85.64	161.15
Rc02G003538	cluster 4	1982	0.4	0.13	2.12	4.76	8.9
Rc05G010186	cluster 4	1982	0	0	0.55	1.41	3.05
Rc10G024022	cluster 4	1982	0.05	0.09	6.51	15.29	33.08
Rc07G016997	cluster 4	1982	0.04	0.06	0.51	1.37	2.83
Rc05G010569	cluster 4	1982	0.94	1.22	2.37	6.22	11.02
Rc05G011496	cluster 4	1982	0.02	0	0.3	0.61	1.27
Rc09G021176	cluster 4	1982	0.1	0.25	4.06	7.85	18.42
Rc04G008883	cluster 4	1982	0.27	0.78	574.92	1241.39	2869.1
Rc08G019320	cluster 4	1982	10.06	14.99	433.03	704.88	1377.79
Rc01G000039	cluster 4	1982	0	0	29.82	54.97	111.04
Rc08G019430	cluster 4	1982	0	0	0.38	0.84	1.23
Rc06G013271	cluster 4	1982	0.45	0	39.09	117.17	185.05
Rc07G015034	cluster 4	1982	0.32	0.59	783.58	2009.13	3146.76
Rc07G016395	cluster 4	1982	0.07	0.07	5.99	18.35	25.45
Rc05G011946	cluster 4	1982	0.27	0.34	0.76	1.69	2.33
Rc03G006435	cluster 4	1982	0.13	0	0.11	0.54	1.12
Rc07G016515	cluster 4	1982	1.47	0.85	1.22	3.26	4.92
Rc04G007706	cluster 4	1982	0.35	0.11	0.4	1.24	2.07
Rc10G023617	cluster 4	1982	0.95	1.44	782.35	4362.65	6419.06
Rc01G000135	cluster 4	1982	0.44	0.17	1.42	6.11	9.21
Rc07G016611	cluster 4	1982	1.72	1.37	2.47	6.05	8.84
Rc09G020443	cluster 4	1982	0	0	0.95	10.6	18.1
Rc05G010753	cluster 4	1982	1.44	1.32	2.42	2.59	4.15
Rc05G011672	cluster 4	1982	0.35	0.84	40.88	47.41	102.87
Rc07G016900	cluster 4	1982	0.57	1.34	9.26	11.11	23.61
Rc01G001816	cluster 4	1982	0.88	2.31	243.84	320.61	707.73
Rc10G022262	cluster 4	1982	0.14	0.29	93.83	107.97	280.67
Rc08G017616	cluster 4	1982	0	0	0.39	0.36	1.01
Rc09G021747	cluster 4	1982	0.01	0	39.52	36.66	99.33
Rc06G014133	cluster 4	1982	0	0.07	2.55	2.46	5.72
Rc02G003809	cluster 4	1982	0.03	0.27	45.8	44.56	99.18
Rc01G000143	cluster 4	1982	6.49	5.86	7.85	8.61	12.17
Rc06G013458	cluster 4	1982	1.16	0.56	1.94	2.19	5.16
Rc10G022280	cluster 4	1982	0	0	22.42	36.25	88.36
Rc05G012708	cluster 4	1982	0	0.23	87.94	122.2	310.36
Rc09G021195	cluster 4	1982	0	0	1.04	1.35	3.85
Rc10G024305	cluster 4	1982	0.13	0.06	17.54	22.22	65.45
Rc01G001512	cluster 4	1982	0.37	0.46	4.47	6.43	19.7
Rc06G013472	cluster 4	1982	0	0	12.6	19.35	61.93
Rc05G010061	cluster 4	1982	0.05	0.16	0.92	1.39	4.04
Rc08G017841	cluster 4	1982	0	0	1.09	1.99	5.91
Rc01G000898	cluster 4	1982	7.41	3.64	467.08	810.29	2305.63
Rc03G005765	cluster 4	1982	0.03	0.03	0.26	0.39	1.06
Rc07G015810	cluster 4	1982	0.09	0.43	2.1	2.69	4.84
Rc09G019797	cluster 4	1982	0	0	0.45	0.59	1.12
Rc02G005042	cluster 4	1982	0	0	1.08	1.4	2.63
Rc02G004376	cluster 4	1982	0	0	2.84	4.09	7.49
Rc03G006104	cluster 4	1982	0	0	0.86	1.18	2.11
Rc08G018715	cluster 4	1982	0	0	0.57	0.97	1.53
Rc05G012586	cluster 4	1982	0	0.06	2.22	3.61	5.92
Rc03G005263	cluster 4	1982	1.67	2	5.99	8.61	12.57
Rc07G015966	cluster 4	1982	0.19	0.16	235.88	400.03	700.92
Rc01G001718	cluster 4	1982	0.02	0.02	0.46	0.71	1.22
Rc09G020705	cluster 4	1982	0.83	0.67	2.47	3.64	5.44
Rc10G024292	cluster 4	1982	0.32	0.52	0.68	0.83	1.39
Rc02G003436	cluster 4	1982	2.8	5.88	7.33	12.23	17.59
Rc06G014436	cluster 4	1982	0	0.16	0.39	0.65	1.18
Rc02G003736	cluster 4	1982	0	0.17	0.52	1.07	2
Rc05G011119	cluster 4	1982	0.83	0.96	1.27	1.69	2.22
Rc07G016998	cluster 4	1982	3.29	0.57	2.71	5.28	7.01
Rc03G007008	cluster 4	1982	2.42	0.5	2.03	4.46	8.54
Rc01G001503	cluster 4	1982	1.54	0.19	1.54	2.49	4.69
Rc07G015772	cluster 4	1982	1.78	1.38	0.93	3.12	4.74
Rc06G012800	cluster 4	1982	1.02	0.5	0.57	1.62	1.93
Rc06G014613	cluster 4	1982	3.71	4.7	4.11	5.87	7.53
Rc09G021910	cluster 4	1982	0.31	1.14	0.99	2.32	2.98
Rc07G016388	cluster 4	1982	0.99	1.26	0.91	1.77	2.06
Rc10G023940	cluster 4	1982	3.08	1.72	3.88	6.09	4.84
Rc06G013124	cluster 4	1982	0.76	0.47	1.38	2.04	1.53
Rc06G014771	cluster 4	1982	16.81	2.02	28.41	31.08	24.81
Rc03G005583	cluster 4	1982	8.21	5.2	10.29	10.6	10.77
Rc03G005580	cluster 4	1982	8.35	5.51	10.65	11.14	10.82
Rc03G005260	cluster 4	1982	0.81	0.19	1.64	1.72	1.51
Rc05G010330	cluster 4	1982	24.45	17.57	37.35	40.26	36.41
Rc10G024297	cluster 4	1982	2.76	1.68	4.65	5.04	4.69
Rc02G003758	cluster 4	1982	14.84	7.45	16.84	19.91	16.51
Rc08G017468	cluster 4	1982	9.18	3.78	10.66	14.31	10.53
Rc01G000174	cluster 4	1982	0.44	0.3	0.42	1.14	0.46
Rc01G000503	cluster 4	1982	0.56	0.63	0.61	1.75	0.68
Rc08G018713	cluster 4	1982	0.57	0.19	0.74	1.54	0.67
Rc10G023326	cluster 4	1982	0.19	0.16	0.31	1.27	0.48
Rc07G015391	cluster 4	1982	0.37	0.38	0.69	1.55	0.81
Rc07G017275	cluster 4	1982	0.56	0.76	0.9	1.21	0.73
Rc05G009985	cluster 4	1982	0.03	0.27	0.93	1.73	0.62
Rc08G017614	cluster 4	1982	0.07	0.53	2.07	3.18	1.49
Rc09G020302	cluster 4	1982	0.21	0.33	0.83	1.2	0.65
Rc10G022907	cluster 4	1982	0.04	0.05	0.63	1.02	0.37
Rc01G002818	cluster 4	1982	0.11	0.2	1.66	2.35	0.78
Rc01G002311	cluster 4	1982	0.01	0.01	0.84	2.98	0.22
Rc05G011062	cluster 4	1982	0	0	0.4	1.17	0.15
Rc02G003033	cluster 4	1982	0	0	0.52	1.1	0.2
Rc06G014509	cluster 4	1982	0.19	0.08	0.66	1.38	0.15
Rc09G021918	cluster 4	1982	1.57	1.45	2.1	2.87	1.44
Rc10G023804	cluster 4	1982	5.09	4.73	7.83	9.85	5.5
Rc04G008865	cluster 4	1982	9.32	7.88	18.61	22.18	9.96
Rc05G010552	cluster 4	1982	0.23	0.15	0.83	1.12	0.32
Rc01G001460	cluster 4	1982	0.4	0.46	1.23	1.53	0.63
Rc09G020528	cluster 4	1982	0.22	0.18	2.09	2.62	0.69
Rc09G020872	cluster 4	1982	0.86	0.93	1.5	1.83	0.87
Rc10G024346	cluster 4	1982	0.06	0.15	0.94	1.44	0.13
Rc01G002561	cluster 4	1982	0.17	0.55	2.44	3.58	0.68
Rc05G009474	cluster 4	1982	6.29	6.17	12.77	12.33	6.5
Rc08G019488	cluster 4	1982	0.83	0.59	2.62	2.47	0.81
Rc10G022383	cluster 4	1982	5.52	3.91	25.93	26.81	8.37
Rc10G022096	cluster 4	1982	2.18	1.75	5.88	5.99	2.67
Rc07G016958	cluster 4	1982	0.77	0.73	1.54	1.62	0.88
Rc05G012458	cluster 4	1982	6.15	7.82	18.87	17.81	9.03
Rc01G001601	cluster 4	1982	5.05	7.19	24.52	23.15	8.38
Rc08G018264	cluster 4	1982	0.32	0.43	1.89	2.04	0.48
Rc09G021646	cluster 4	1982	0.15	0.25	1.74	1.89	0.37
Rc03G005488	cluster 4	1982	2.34	1.24	5.8	5.65	2.13
Rc05G011740	cluster 4	1982	63.78	26.57	187.72	193.57	77.5
Rc06G014128	cluster 4	1982	1.09	0.63	3.22	3.3	1.27
Rc03G005831	cluster 4	1982	0.98	0.31	1.72	2.57	1.14
Rc08G018804	cluster 4	1982	3.16	2.29	3.95	4.69	3.1
Rc05G009923	cluster 4	1982	3.24	2.22	5.12	6.89	4.18
Rc10G022537	cluster 4	1982	7.17	4.97	11.06	11.69	7.81
Rc01G000894	cluster 4	1982	0.71	0.34	1.2	1.23	0.72
Rc09G021118	cluster 4	1982	11.1	5.37	15.41	17.56	10.97
Rc05G011592	cluster 4	1982	7.57	5.63	9.52	10.96	6.51
Rc01G000488	cluster 4	1982	1	1.18	1.76	1.89	1.35
Rc08G017840	cluster 4	1982	1.76	2.57	6.12	6.83	3.26
Rc05G009312	cluster 4	1982	0.01	0.13	1.02	1.16	0.32
Rc03G006155	cluster 4	1982	17.35	21.32	41.23	41.76	24.85
Rc04G008694	cluster 4	1982	0.64	2.64	5.57	5.57	3.34
Rc08G018985	cluster 4	1982	0.78	1.88	6.13	5.33	3.64
Rc06G014304	cluster 4	1982	11.87	17.82	37.04	35.61	24.46
Rc10G023745	cluster 4	1982	69.84	106.56	203.94	192.55	129.89
Rc06G014153	cluster 4	1982	0.01	0.18	1.09	1.09	0.6
Rc02G004984	cluster 4	1982	23.58	30.42	50.94	54.97	40.56
Rc03G005281	cluster 4	1982	1.53	1.99	3.13	3.05	2.08
Rc09G020938	cluster 4	1982	3.15	4.53	8.14	7.79	4.5
Rc05G011585	cluster 4	1982	13.43	18.6	40.41	36.45	15.46
Rc05G011671	cluster 4	1982	1.15	1.58	2.48	2.36	1.39
Rc05G009384	cluster 4	1982	4.52	4.11	9.17	9.43	6.62
Rc04G007266	cluster 4	1982	16.36	12.58	66.42	70.39	39.69
Rc04G007734	cluster 4	1982	0.74	0.51	4.39	4.55	2.68
Rc01G002762	cluster 4	1982	0	0	7.35	7.95	4.26
Rc10G023441	cluster 4	1982	12.69	13.41	28.48	28.9	23.23
Rc02G002980	cluster 4	1982	0.9	1.23	12.13	12.19	8.23
Rc10G022814	cluster 4	1982	0	0.06	2.2	2.26	1.43
Rc03G005667	cluster 4	1982	0.08	0.32	18.59	19.07	12.44
Rc04G007630	cluster 4	1982	0.24	0.79	2274.54	2298.79	1393.9
Rc02G004271	cluster 4	1982	56.63	56.75	156.86	163.6	122.64
Rc04G007632	cluster 4	1982	0.11	0.04	280.41	321.54	182.79
Rc05G009942	cluster 4	1982	0.46	0.41	1.35	1.52	1.08
Rc08G018739	cluster 4	1982	7.26	7.99	23.11	24.7	13.31
Rc09G021330	cluster 4	1982	0.04	0.21	1.65	1.76	0.8
Rc06G014094	cluster 4	1982	13.92	14.57	27.81	28.9	20.44
Rc06G013150	cluster 4	1982	7.92	9.1	17.76	20.16	13.65
Rc10G024177	cluster 4	1982	2.42	2.7	8.13	9.11	5.75
Rc05G011523	cluster 4	1982	1.14	1.13	2.92	3.41	2.18
Rc06G013048	cluster 4	1982	0	0	0.85	1.14	0.42
Rc04G007831	cluster 4	1982	0.18	0.09	1.31	1.66	0.72
Rc03G005595	cluster 4	1982	4.34	3.57	10.74	13.29	9.22
Rc05G012377	cluster 4	1982	0.46	0.17	3.05	4.12	2.34
Rc07G017049	cluster 4	1982	0.16	0.13	4	5.14	3.02
Rc09G019681	cluster 4	1982	1.84	0.89	18.96	23.69	13.01
Rc01G001236	cluster 4	1982	18.05	18.16	36.09	39.78	31.29
Rc01G000097	cluster 4	1982	3.94	4.39	19.28	22.21	15.44
Rc07G016298	cluster 4	1982	0.27	0.11	237.76	297.91	185.72
Rc05G011371	cluster 4	1982	0.14	0.53	5.99	7.6	4.99
Rc01G000913	cluster 4	1982	0	0	2.38	3.97	1.87
Rc04G007327	cluster 4	1982	0.99	0.92	1.95	2.37	1.61
Rc05G012331	cluster 4	1982	1.16	1.25	2.65	3.34	2.12
Rc01G000945	cluster 4	1982	0.83	0.73	1.92	1.91	1.15
Rc01G002487	cluster 4	1982	0.54	0.36	1.86	1.89	0.98
Rc07G016903	cluster 4	1982	0.37	0.27	1.23	1.23	0.54
Rc05G011923	cluster 4	1982	2.2	0.79	17.75	19.77	6.84
Rc10G023480	cluster 4	1982	0.15	0	1.14	1.24	0.37
Rc10G023586	cluster 4	1982	0.48	0.39	1.51	1.6	0.73
Rc06G014822	cluster 4	1982	4.7	3.55	7.88	8.34	5.37
Rc09G021965	cluster 4	1982	3.44	2.55	7.21	7.77	4.43
Rc10G022119	cluster 4	1982	4.2	3.62	9.36	10.41	6.45
Rc05G012003	cluster 4	1982	3.57	3.07	8.03	8.67	5.21
Rc04G007178	cluster 4	1982	5.03	4.44	8.31	9.02	6.12
Rc07G016655	cluster 4	1982	1.77	1.24	2.83	3.07	2.22
Rc10G024498	cluster 4	1982	5.57	3.86	9.87	10.75	7.73
Rc06G013542	cluster 4	1982	6.44	5.08	12.35	14.01	9.74
Rc01G001724	cluster 4	1982	0.35	1.18	0.95	1.8	1.47
Rc06G013370	cluster 4	1982	0.29	0.91	0.74	1.37	1.54
Rc08G019074	cluster 4	1982	0.29	0.69	0.57	1.14	1.14
Rc08G018470	cluster 4	1982	3.05	5.16	5.43	7.11	7.26
Rc05G011489	cluster 4	1982	1.14	1.75	1.19	3.26	2.83
Rc07G015231	cluster 4	1982	0.49	2.03	2.53	6.17	5.09
Rc03G006819	cluster 4	1982	0.6	0.6	0.62	1.3	1.1
Rc05G011063	cluster 4	1982	0	0	0.42	3.18	2.02
Rc01G000758	cluster 4	1982	0.17	0	0.29	1.47	1.13
Rc05G011114	cluster 4	1982	0.06	0.33	0.73	1.6	0.89
Rc09G020214	cluster 4	1982	0.34	0.05	11.56	29.42	12.59
Rc01G001149	cluster 4	1982	0	0	1.54	3.24	1.59
Rc04G008881	cluster 4	1982	0	0	1.2	2.7	1.46
Rc05G009735	cluster 4	1982	0.91	0.83	2.07	5.25	3.41
Rc09G020598	cluster 4	1982	0.15	0	0.59	1.75	1.09
Rc05G011606	cluster 4	1982	0.67	0.92	2.81	6.02	4.32
Rc02G003000	cluster 4	1982	1.8	2.04	2.78	3.35	2.74
Rc08G017732	cluster 4	1982	2.75	3.55	6.55	9.57	6.95
Rc07G016360	cluster 4	1982	0.29	0.81	2.65	4.08	2.96
Rc05G011955	cluster 4	1982	0	0	3.33	4.78	3.26
Rc10G023978	cluster 4	1982	0	0	2.7	3.96	2.66
Rc06G013799	cluster 4	1982	0.54	0.49	8.6	13.01	8.63
Rc05G009742	cluster 4	1982	8.12	6.26	23.23	36.12	26.77
Rc05G011352	cluster 4	1982	0.51	0.04	2.43	4.42	3.14
Rc08G018703	cluster 4	1982	0.8	0.83	2.52	3.93	3.03
Rc10G022632	cluster 4	1982	0.45	0.36	1.19	1.64	1.43
Rc06G013964	cluster 4	1982	5	4.26	8.01	10.19	8.87
Rc10G022127	cluster 4	1982	0.98	0.46	1.57	2.75	2.58
Rc06G014332	cluster 4	1982	0.22	0.2	619.53	1073.55	1045.77
Rc03G006373	cluster 4	1982	0.23	0	27.51	49.05	49.51
Rc03G005856	cluster 4	1982	0.27	0.12	1.35	2.56	2.26
Rc02G004251	cluster 4	1982	0.39	0.67	2.48	4.36	3.99
Rc02G003468	cluster 4	1982	0.03	0.13	0.68	1.57	1.38
Rc08G017882	cluster 4	1982	1.6	0.93	2.61	3.52	4.31
Rc05G012745	cluster 4	1982	0.81	0.7	0.95	1.22	1.29
Rc05G011229	cluster 4	1982	0	0.1	4.37	8.31	9.41
Rc09G020599	cluster 4	1982	17.75	18.71	17407.9	28964.3	32797.5
Rc01G001677	cluster 4	1982	0	0	0.66	1.47	1.57
Rc06G014891	cluster 4	1982	0.75	0.57	13.07	22.05	29.68
Rc01G000224	cluster 4	1982	0	0.04	2.49	4.45	5.88
Rc08G017826	cluster 4	1982	1.99	1.51	7.74	11.87	16.12
Rc07G015676	cluster 4	1982	0	0	36.87	63.66	93.17
Rc01G000336	cluster 4	1982	2.87	4.64	11.81	18.08	22.07
Rc05G012305	cluster 4	1982	0.18	0.34	1.05	1.83	2.43
Rc07G015038	cluster 4	1982	0.24	0.43	701.51	1541.11	1876.97
Rc05G009623	cluster 4	1982	1.6	1.73	2.26	3.2	3.64
Rc06G014310	cluster 4	1982	0.03	0.16	0.31	1.21	1.33
Rc02G004764	cluster 4	1982	0.3	0.41	0.73	2.42	2.28
Rc04G008179	cluster 4	1982	0.27	0.25	0.32	1.08	1.18
Rc06G013309	cluster 4	1982	0	0	0.57	2.93	3.9
Rc04G007428	cluster 4	1982	6.03	6.5	3.93	9.83	5
Rc04G008648	cluster 4	1982	1.6	1.25	1.38	2.44	0.99
Rc05G012036	cluster 4	1982	3.52	10.85	13.51	12.64	5.64
Rc10G022076	cluster 4	1982	0.45	1.09	1.33	1.51	0.7
Rc07G015713	cluster 4	1982	0.45	1.51	1.69	1.95	1.08
Rc09G021962	cluster 4	1982	2.07	11.21	11.91	10.96	6.04
Rc08G019479	cluster 4	1982	3.43	17.8	16.39	14.26	8.74
Rc08G018508	cluster 4	1982	0.86	1.98	1.63	2.82	1.17
Rc01G000871	cluster 4	1982	0.98	2.13	1.12	2.31	1.32
Rc01G001478	cluster 4	1982	0.85	2.13	2.43	1.23	1.82
Rc09G019860	cluster 4	1982	6.88	22.49	23	10.82	16.3
Rc05G011331	cluster 4	1982	0.54	3.69	3.81	2.49	3.08
Rc09G021269	cluster 4	1982	50.89	129.1	144.83	107.96	113.98
Rc05G009535	cluster 4	1982	1.82	4.15	3.37	3.03	3.46
Rc10G022315	cluster 4	1982	6.25	17.68	13.33	13.3	13.93
Rc01G000185	cluster 4	1982	0.03	1.81	1.16	0.73	0.82
Rc05G011928	cluster 4	1982	11.75	24.31	22.31	20.82	20.11
Rc06G013037	cluster 4	1982	7.8	44.78	33.95	31.21	25.32
Rc03G005090	cluster 4	1982	1.21	7.23	6.05	5.72	4.34
Rc07G016505	cluster 4	1982	3.41	5.7	4.93	5.11	2.88
Rc10G022589	cluster 4	1982	0.72	1.19	1.09	1.18	0.64
Rc05G009392	cluster 4	1982	0	1.2	0.71	1	0.1
Rc10G023652	cluster 4	1982	0.69	2.09	1.89	1.98	1.04
Rc05G009698	cluster 4	1982	9.82	21.39	18.12	18.99	11.83
Rc07G017157	cluster 4	1982	0.05	5.6	3.38	3.01	1.31
Rc10G024284	cluster 4	1982	15.44	41.02	30.81	25.77	17.46
Rc03G005663	cluster 4	1982	3.83	7.87	7.48	5.38	3.75
Rc06G013698	cluster 4	1982	2.21	16.01	12.05	6.76	2.17
Rc10G022347	cluster 4	1982	0.46	3.18	2.71	0.81	0.45
Rc10G024532	cluster 4	1982	3.26	15.86	15.09	5.64	2.23
Rc03G006694	cluster 4	1982	10.08	35.68	35.91	17.77	2.92
Rc05G010534	cluster 4	1982	1.71	3.98	4.19	2.54	1.14
Rc01G000511	cluster 4	1982	13.65	26.08	24.63	19.95	11.97
Rc09G020678	cluster 4	1982	8.23	12.1	12.16	9.09	6.58
Rc02G003911	cluster 4	1982	13.85	21.86	22.09	15.06	8.54
Rc10G023270	cluster 4	1982	1.47	2.32	2.25	1.79	1.01
Rc05G012409	cluster 4	1982	1521.75	3348.18	3150.64	2143.25	476.16
Rc09G022028	cluster 4	1982	0.34	0.28	2.4	0.74	2.12
Rc10G022085	cluster 4	1982	0.33	0.17	1.03	0.29	0.8
Rc10G023532	cluster 4	1982	1.62	2.57	7.01	2.9	4.92
Rc09G019917	cluster 4	1982	2	1.53	4.2	3.44	4.08
Rc04G007403	cluster 4	1982	0.95	0.19	2.95	2.08	2.86
Rc01G001089	cluster 4	1982	0.11	0.1	2.77	2.03	3.01
Rc10G022593	cluster 4	1982	0.34	0.92	312.98	204.85	326.45
Rc03G005119	cluster 4	1982	0.17	0.02	2.04	1.44	2.3
Rc04G007809	cluster 4	1982	0.36	0.41	24.47	14.47	25.62
Rc05G010660	cluster 4	1982	0.74	0.68	1.65	1.3	1.42
Rc09G021287	cluster 4	1982	0	0	29.71	19.53	23.1
Rc09G020055	cluster 4	1982	4.55	4.35	21.7	15.35	18.63
Rc10G024055	cluster 4	1982	0.19	0.2	1.03	0.65	0.9
Rc02G004838	cluster 4	1982	0	0.12	10.44	5.81	8.3
Rc05G010154	cluster 4	1982	0	0	2.11	1.19	1.68
Rc03G005183	cluster 4	1982	0	1.22	72	47.38	62.71
Rc06G014888	cluster 4	1982	0.21	0.24	55.84	37.94	49.59
Rc05G012758	cluster 4	1982	0.14	0.46	15.85	10.89	14.08
Rc10G023455	cluster 4	1982	0	0	1	0.71	0.94
Rc01G001039	cluster 4	1982	4.48	5.53	12.63	10.6	11.8
Rc09G021573	cluster 4	1982	0.25	0.34	1.65	0.67	1.92
Rc05G010653	cluster 4	1982	0	0.45	3.41	1.09	4
Rc07G015085	cluster 4	1982	0	0	3.09	1.35	3.87
Rc02G004767	cluster 4	1982	0.11	0.14	1.91	0.72	2.41
Rc06G014295	cluster 4	1982	2.79	3.49	34.46	15.78	32.69
Rc04G007081	cluster 4	1982	0.58	0.22	4.39	2.34	4.97
Rc01G001635	cluster 4	1982	9.55	11.32	18.75	20.15	17.4
Rc05G010250	cluster 4	1982	3.26	4.49	10.6	10.55	9.41
Rc07G016708	cluster 4	1982	2.72	3.27	7.43	7.79	7.14
Rc05G012427	cluster 4	1982	0.54	1.05	3.42	3.69	3.19
Rc09G021396	cluster 4	1982	4.96	2.06	18.16	21.39	17.7
Rc03G006404	cluster 4	1982	16.01	14.44	34.29	38.61	33.23
Rc02G003954	cluster 4	1982	57.59	27.32	355.47	425.73	360.65
Rc06G013060	cluster 4	1982	0	0	1.24	1.46	1.05
Rc06G013622	cluster 4	1982	0	0.11	1.63	1.77	1.38
Rc09G021904	cluster 4	1982	7.23	15.1	103.86	120.34	93.43
Rc02G004189	cluster 4	1982	0	0	11.2	13.83	11.45
Rc02G004474	cluster 4	1982	0.52	0.66	20.92	25.04	20.87
Rc02G003130	cluster 4	1982	0.11	0.25	4.22	5.35	4.43
Rc05G009929	cluster 4	1982	17.93	17.16	240.2	294.23	224.92
Rc05G010359	cluster 4	1982	2.39	4.79	54.55	66.63	52.4
Rc01G002604	cluster 4	1982	1.38	9.98	313.05	384.75	307.25
Rc02G003594	cluster 4	1982	4.02	3.58	8.44	7.97	8.6
Rc06G013752	cluster 4	1982	1.41	0.72	8.86	8.56	9.8
Rc03G006990	cluster 4	1982	5.51	5.31	17.19	16.52	17.01
Rc04G007516	cluster 4	1982	6.66	6.11	18.99	18.42	18.4
Rc06G013847	cluster 4	1982	0.82	0.64	4.02	3.92	4.19
Rc05G009744	cluster 4	1982	43.4	35.74	164.18	160.61	165.72
Rc03G005258	cluster 4	1982	2.66	0.63	20.35	20.42	21.2
Rc02G003463	cluster 4	1982	5.13	5.59	24.07	21.51	23.14
Rc02G004970	cluster 4	1982	0	0	177.74	157.87	168.21
Rc09G019649	cluster 4	1982	1.26	1.3	9.59	8.13	8.78
Rc09G020616	cluster 4	1982	0.01	0	12.98	10.34	12.02
Rc03G005501	cluster 4	1982	8.01	19.86	235.85	208.86	208.4
Rc08G017613	cluster 4	1982	0.04	0.25	1.83	1.6	1.59
Rc02G003745	cluster 4	1982	22.53	36.99	99.63	96.91	97.6
Rc07G015137	cluster 4	1982	19.69	11.31	69.36	68.99	54.27
Rc05G012636	cluster 4	1982	4.92	3.78	9.75	9.47	8.34
Rc04G008197	cluster 4	1982	1.18	0.69	3.3	3.48	2.85
Rc04G007735	cluster 4	1982	0.83	0.15	58.98	62.99	53.11
Rc06G012914	cluster 4	1982	1.53	1.42	11.9	12.53	10.86
Rc10G023606	cluster 4	1982	0.14	0.06	1.3	1.38	1.21
Rc03G006777	cluster 4	1982	1.86	2.69	53.68	52.08	46.49
Rc07G016917	cluster 4	1982	0	0.02	23.43	22.69	20.22
Rc06G012844	cluster 4	1982	0	0.26	286.2	274.12	236.98
Rc06G012845	cluster 4	1982	5.23	4.98	186.92	183.26	155.15
Rc05G009638	cluster 4	1982	5.97	2.9	126.49	114.62	107.58
Rc10G024306	cluster 4	1982	2.07	3.12	179.47	161.83	154.41
Rc06G014656	cluster 4	1982	0.08	0.4	1109.97	1024.85	973.93
Rc01G000965	cluster 4	1982	1.86	1.41	4.24	4.12	3.88
Rc04G007667	cluster 4	1982	13.08	11.34	31.38	31.12	28.76
Rc08G018055	cluster 4	1982	6.54	5.34	15.3	15.01	14
Rc04G008871	cluster 4	1982	8.44	6.95	29.92	28.73	27.19
Rc08G019076	cluster 4	1982	1.24	0.56	5.81	6.13	5.68
Rc05G009913	cluster 4	1982	9.4	6.05	29.55	24.76	21.98
Rc06G012843	cluster 4	1982	0.29	0.07	1.37	1.11	1.07
Rc09G021351	cluster 4	1982	1.49	0.8	4.33	3.63	3.4
Rc04G007601	cluster 4	1982	5.5	3.82	21.25	16.95	17.27
Rc06G014441	cluster 4	1982	1.08	0.91	10.16	7.9	8.29
Rc10G024478	cluster 4	1982	2.8	2.65	8.12	6.65	7.19
Rc04G008295	cluster 4	1982	7.11	8.84	17.28	15.86	13.77
Rc09G020123	cluster 4	1982	2.42	6.08	28.49	26.2	18.4
Rc02G004487	cluster 4	1982	0.16	0.43	1.71	1.68	1.26
Rc10G022433	cluster 4	1982	4.35	6.57	14.94	14.26	12.12
Rc10G024216	cluster 4	1982	0.69	1.58	9.05	6.87	5.64
Rc04G007592	cluster 4	1982	0.77	1	2.01	1.74	1.59
Rc02G004430	cluster 4	1982	2.3	2.83	6.35	5.34	4.98
Rc10G023489	cluster 4	1982	0.35	1	7.16	5.87	5.5
Rc06G013444	cluster 4	1982	0.71	2.44	47.55	41.37	37.4
Rc09G019656	cluster 4	1982	0.05	2.1	55.95	46.26	43.39
Rc08G018969	cluster 4	1982	15.45	18.28	62.26	54.75	51.04
Rc07G016682	cluster 4	1982	0	0	1.98	1.6	1.56
Rc09G020286	cluster 4	1982	0	0.01	4.62	3.75	3.66
Rc04G007901	cluster 4	1982	0.82	0	122.12	95.15	92.45
Rc05G009486	cluster 4	1982	0.22	0.18	24.15	19.38	17.28
Rc10G022858	cluster 4	1982	15.71	15	50.29	43.24	40.54
Rc09G021963	cluster 4	1982	7.88	7.83	21.65	19.99	18.59
Rc07G017149	cluster 4	1982	0	0	7.89	7.02	6.11
Rc05G010671	cluster 4	1982	0	0	58.02	52.27	45.32
Rc07G014943	cluster 4	1982	0.36	0.59	12.15	10.68	9.26
Rc07G017356	cluster 4	1982	0	0.21	12.2	11.31	9.52
Rc08G019059	cluster 4	1982	0.43	0.37	173.58	157.81	126.37
Rc03G005717	cluster 4	1982	3.88	4.73	44.38	40.74	34.06
Rc07G014989	cluster 4	1982	0.05	0.25	73.77	66.83	54.95
Rc01G001034	cluster 4	1982	0.08	0.47	54.46	47.47	39.78
Rc02G003557	cluster 4	1982	0.13	0.74	126.67	110.49	89.59
Rc05G009872	cluster 4	1982	0.93	1.59	13.78	11.81	9.9
Rc01G000455	cluster 4	1982	24.21	31.76	153.51	137.72	112.15
Rc10G024505	cluster 4	1982	21.55	24.72	50.62	47.78	43.22
Rc07G015826	cluster 4	1982	0	0.05	1.22	0.87	0.91
Rc07G015087	cluster 4	1982	1.32	2.83	17.86	14.23	15.21
Rc06G013420	cluster 4	1982	0.79	1.52	15.5	12.01	12.79
Rc02G004753	cluster 4	1982	0.92	1.44	4.21	3.34	3.41
Rc02G004322	cluster 4	1982	2.39	0.63	26.02	25.65	20.24
Rc01G000545	cluster 4	1982	19.51	10.8	98.4	90.56	74.27
Rc10G022409	cluster 4	1982	0.29	0.09	3.25	2.81	2.35
Rc01G001137	cluster 4	1982	4.92	5.26	32.57	31.61	24.52
Rc10G024504	cluster 4	1982	0.04	2.08	869.21	834.87	647.44
Rc05G011315	cluster 4	1982	2.28	6.24	16829.7	16523.2	12691.8
Rc02G004197	cluster 4	1982	0	0.05	2.9	3.02	2.17
Rc01G000666	cluster 4	1982	1.18	1.55	46.14	48.06	34.08
Rc05G011805	cluster 4	1982	8.92	11.14	36.16	35.56	28.12
Rc08G017774	cluster 4	1982	12.04	11.41	26.89	23.47	20.18
Rc06G014915	cluster 4	1982	12.21	11.53	29.22	25.84	21.53
Rc10G023402	cluster 4	1982	546.49	550.26	3561.84	3005.22	2311.38
Rc04G007906	cluster 4	1982	5.2	5.24	55.36	45.5	35.26
Rc04G008045	cluster 4	1982	2.53	2.94	7.46	6.46	5.49
Rc05G010256	cluster 4	1982	7.05	10.33	53.68	45.93	36.15
Rc09G022000	cluster 4	1982	0.67	2.11	52.69	43.97	35.22
Rc07G015068	cluster 4	1982	0.15	0.15	27.67	23.05	18
Rc09G020850	cluster 4	1982	0.2	0.62	934.34	767.39	623.12
Rc08G018567	cluster 4	1982	1.1	4.48	478.51	380.51	300.43
Rc02G004522	cluster 4	1982	0.63	0.44	40.24	37.03	24.36
Rc03G006272	cluster 4	1982	0	0	1.53	1.34	0.86
Rc10G022261	cluster 4	1982	0.14	0.2	25.69	23.43	14.58
Rc05G011093	cluster 4	1982	0.02	0.06	5.75	4.95	3.38
Rc09G019621	cluster 4	1982	0.74	2.35	90.55	77.72	53.81
Rc04G007888	cluster 4	1982	0.22	0.21	5.65	4.87	3.45
Rc09G019571	cluster 4	1982	53.6	70.22	424.7	384.84	279.26
Rc01G002707	cluster 4	1982	0.52	0.23	8.66	7.62	5.24
Rc10G024145	cluster 4	1982	2.46	2.31	7.2	6.65	5.16
Rc10G024377	cluster 4	1982	0.31	0.18	1.85	1.65	1.17
Rc10G024348	cluster 4	1982	0.07	0	1.26	1.1	0.82
Rc01G000259	cluster 4	1982	0.57	0.44	2.3	2.13	1.64
Rc10G024411	cluster 4	1982	0	0.06	13.32	11.86	8.37
Rc09G021459	cluster 4	1982	0.01	0.03	1.13	1.01	0.74
Rc03G006842	cluster 4	1982	0.2	6.67	527.04	472.81	345.92
Rc10G022157	cluster 4	1982	0	0	4.13	3.73	2.83
Rc05G011047	cluster 4	1982	1.7	1.59	19.29	17.86	13.85
Rc04G008550	cluster 4	1982	0.06	0.1	14.31	12.56	9.63
Rc01G001499	cluster 4	1982	0.09	0.01	1.17	1.1	0.67
Rc03G005754	cluster 4	1982	6.52	3.26	25.02	23.04	15.82
Rc04G008170	cluster 4	1982	2.49	0.59	13.66	13.26	8.59
Rc08G017762	cluster 4	1982	7.79	5.99	15.77	15.51	11.81
Rc07G016681	cluster 4	1982	42.41	36.07	78.94	76.76	63.96
Rc10G022049	cluster 4	1982	0.28	0.11	1.02	0.98	0.74
Rc10G024123	cluster 4	1982	10.13	4.9	34.23	29.48	21.77
Rc03G005936	cluster 4	1982	2.36	0.78	5.81	6.17	6.51
Rc02G004765	cluster 4	1982	0.5	0.08	1.21	1.31	1.58
Rc09G020402	cluster 4	1982	5.11	7.53	14.52	16.35	17.1
Rc05G011357	cluster 4	1982	5.95	6.93	15.19	15.67	17.42
Rc05G011276	cluster 4	1982	3.16	4.67	12.14	12	13.77
Rc01G002180	cluster 4	1982	1.32	2.09	4.92	5.06	5.77
Rc06G012979	cluster 4	1982	6.71	6.13	88.63	93.76	119.53
Rc03G005504	cluster 4	1982	6.96	6.56	24.43	24.71	29.48
Rc09G020655	cluster 4	1982	0.6	0.63	116.19	136.76	155.8
Rc10G024221	cluster 4	1982	0	0	6.08	6.94	7.82
Rc06G012860	cluster 4	1982	0	0.02	17.26	19.89	24.28
Rc10G023748	cluster 4	1982	5.35	5.78	12.41	12.21	13.18
Rc01G000427	cluster 4	1982	2.14	3.57	15.66	16.07	17.68
Rc09G020211	cluster 4	1982	0	0.04	35.13	34.55	37.7
Rc09G019960	cluster 4	1982	0.32	0.13	4.88	5.02	5.86
Rc01G002750	cluster 4	1982	0	0.04	510.55	540.02	611.06
Rc01G001879	cluster 4	1982	0.14	0.23	532.13	544.5	624.69
Rc05G012752	cluster 4	1982	0.23	0.39	9.74	8.9	11.26
Rc09G021825	cluster 4	1982	0.13	1.81	236.49	218.39	264.38
Rc06G013395	cluster 4	1982	2.61	5.35	12173.9	17145.7	17172.6
Rc09G020165	cluster 4	1982	6.18	6.16	16.7	20.85	21.53
Rc08G017646	cluster 4	1982	0.58	1.18	17.81	25.51	25.64
Rc03G005512	cluster 4	1982	0	0.05	0.74	1.06	1.04
Rc05G012709	cluster 4	1982	0	0	0.84	1.27	1.38
Rc01G000310	cluster 4	1982	0	0.09	39.6	56.5	61.95
Rc07G015037	cluster 4	1982	0	0	4.77	6.98	7.93
Rc07G017058	cluster 4	1982	1.05	0.84	8.96	11.7	13.45
Rc06G013946	cluster 4	1982	5.57	11.72	28867.2	34801.7	36072.2
Rc05G009485	cluster 4	1982	0.67	0.7	18.48	21.49	22.76
Rc03G005471	cluster 4	1982	0.25	0.18	1.16	1.3	1.39
Rc03G006273	cluster 4	1982	2.31	1.86	4.97	5.54	5.31
Rc10G023934	cluster 4	1982	0.35	0.17	1.07	1.17	1.17
Rc05G009848	cluster 4	1982	0.15	0.34	1.77	2.02	1.85
Rc09G021206	cluster 4	1982	0	0.29	2.21	2.59	2.47
Rc09G020597	cluster 4	1982	0.33	0.92	27.98	31.22	31.03
Rc01G002874	cluster 4	1982	7.12	4.88	525.79	571.18	563.81
Rc03G005867	cluster 4	1982	1.99	1.96	4.47	4.6	4.55
Rc01G000820	cluster 4	1982	0.95	0.57	10.83	11.26	11.26
Rc09G019978	cluster 4	1982	0.55	0.58	13.34	14.56	13.71
Rc10G023318	cluster 4	1982	0.14	0.84	33.21	35.44	33.44
Rc02G004800	cluster 4	1982	0	0.08	6.53	7.68	7.21
Rc05G009689	cluster 4	1982	0.37	0.23	6.6	7.87	6.99
Rc01G001837	cluster 4	1982	0.33	0.55	1510.81	1814.88	1621.95
Rc10G022103	cluster 4	1982	3.82	3.71	6.94	7.64	7.31
Rc02G004980	cluster 4	1982	0.2	0.48	2.92	3.99	3.68
Rc05G010018	cluster 4	1982	5.93	5.98	15.83	20.15	18.15
Rc10G023253	cluster 4	1982	6.27	3.61	17.94	18.55	30.62
Rc06G013282	cluster 4	1982	0.63	0.31	2.78	3.08	5.03
Rc01G002879	cluster 4	1982	2.55	2.16	4.72	5.35	7.48
Rc07G016912	cluster 4	1982	1.23	1.62	11.92	14.59	24.64
Rc01G001179	cluster 4	1982	0.09	0.07	2.39	3	5.06
Rc06G014139	cluster 4	1982	0	0.2	8.1	10.52	17.65
Rc05G010790	cluster 4	1982	1.4	1.05	10.69	9.58	16.28
Rc09G019634	cluster 4	1982	2.03	1.35	7.27	6.92	11.15
Rc09G021619	cluster 4	1982	0	0.07	5.03	4.7	9.12
Rc05G009458	cluster 4	1982	0	0	28.81	25.59	49.55
Rc05G010089	cluster 4	1982	0	0	3.49	3.43	6.24
Rc06G012815	cluster 4	1982	2.83	2.17	20.59	18.53	35.98
Rc03G006888	cluster 4	1982	0	0.12	4.84	3.85	8.77
Rc05G010161	cluster 4	1982	0.41	0.52	1.91	1.66	2.9
Rc04G007272	cluster 4	1982	0.24	0.25	1.62	1.49	2.17
Rc05G010539	cluster 4	1982	0.16	0.42	232.99	205.3	313.1
Rc04G007311	cluster 4	1982	1.58	1.08	5.93	5.34	7.92
Rc09G021842	cluster 4	1982	0.02	4.36	93.46	74.69	109.79
Rc10G023635	cluster 4	1982	0	0	77.17	59.25	92.61
Rc04G007672	cluster 4	1982	0.31	0.15	13.37	11.1	16.29
Rc05G011500	cluster 4	1982	0.12	0.2	3.29	2.92	4.07
Rc09G020546	cluster 4	1982	0.3	0.84	2.72	2.13	3.47
Rc08G018138	cluster 4	1982	0	0.23	11.69	14.89	23.35
Rc04G009061	cluster 4	1982	0.09	2.54	220.28	254.21	413.08
Rc03G006283	cluster 4	1982	0	0.09	1.1	1.28	1.84
Rc02G004837	cluster 4	1982	0	0	7.22	8.8	12.62
Rc10G023983	cluster 4	1982	0.11	0.16	27.96	33.35	49.02
Rc07G017059	cluster 4	1982	6.55	3.83	15.97	18.08	24.45
Rc01G002713	cluster 4	1982	1.92	2.47	6.57	8.11	9.72
Rc09G019801	cluster 4	1982	0	0	1.31	1.73	2.24
Rc07G015238	cluster 4	1982	0.59	5.19	523.72	680.45	886.92
Rc09G021909	cluster 4	1982	0.35	0.23	48.29	59.08	78.5
Rc09G020441	cluster 4	1982	1.72	3.41	5887.33	7300.3	9828.4
Rc06G013396	cluster 4	1982	6.49	14.39	26837.2	42137.8	57936.3
RcUnG024718	cluster 4	1982	0.07	0.1	9.92	15.25	20.05
Rc06G013708	cluster 4	1982	0	0	8.61	12.7	17.26
Rc05G010259	cluster 4	1982	0	0	0.95	1.46	1.79
Rc09G020713	cluster 4	1982	2.11	7.18	10969.8	15603.1	20653.7
Rc06G012871	cluster 4	1982	17.9	18.93	116.65	124.2	163.18
Rc10G022525	cluster 4	1982	0	2.75	224.49	252.66	339.57
Rc04G007810	cluster 4	1982	0	0.04	1.96	2.18	3.14
Rc06G012920	cluster 4	1982	0	0.21	31.86	35.19	50.69
Rc07G016864	cluster 4	1982	0	0.41	432.1	444.45	666.98
Rc06G013379	cluster 4	1982	0	0.38	110.42	117.31	170.91
Rc04G007164	cluster 4	1982	3.35	3.35	8.54	8.37	10.54
Rc06G013658	cluster 4	1982	0.11	0	2.39	2.34	3.25
Rc07G017228	cluster 4	1982	0	0.08	360.1	371.72	528.67
Rc05G012779	cluster 4	1982	0.22	0.16	34.49	35.02	48.62
Rc09G021616	cluster 4	1982	0	0.09	63.07	65.33	105.75
Rc05G010741	cluster 4	1982	0	0.07	193.61	182.77	292.67
Rc05G010418	cluster 4	1982	29.8	51.25	165.72	165.32	236.31
Rc06G013001	cluster 4	1982	4.46	9.65	16.58	21.72	25.56
Rc06G014584	cluster 4	1982	0.37	0.84	1.29	1.31	1.74
Rc05G010726	cluster 4	1982	11.93	6.55	28.07	16.7	15.83
Rc04G007509	cluster 4	1982	5.66	1.23	17.28	8.58	8.63
Rc10G024271	cluster 4	1982	1.64	1.03	2.87	2.03	2.08
Rc02G003255	cluster 4	1982	0.46	0.12	1.16	0.69	0.42
Rc05G011815	cluster 4	1982	5.78	2.36	12	8.68	5.9
Rc10G024187	cluster 4	1982	12.32	6.07	22.53	16.76	11.58
Rc09G020107	cluster 4	1982	3.18	1.59	10.32	6.21	5
Rc06G014291	cluster 4	1982	9.35	5.74	29.76	18.85	13.85
Rc03G005379	cluster 4	1982	2.03	1.51	4	3.06	2.62
Rc02G004545	cluster 4	1982	5.17	3.47	9.54	6.83	5.87
Rc08G017432	cluster 4	1982	3.58	2.18	7.62	7.2	4.75
Rc05G009695	cluster 4	1982	6.99	4	22.36	17.69	10.63
Rc03G005845	cluster 4	1982	18.98	9.81	50.76	41.06	24.77
Rc07G016739	cluster 4	1982	1.67	0.96	5.03	4.08	2.28
Rc09G021323	cluster 4	1982	6.94	4	20.07	15.84	8.85
Rc10G022290	cluster 4	1982	28.59	20.81	60.76	53.94	36.76
Rc10G023789	cluster 4	1982	2.18	1.67	5.12	4.37	3.09
Rc10G022309	cluster 4	1982	0.71	0.13	4.89	3.87	1.73
Rc06G014550	cluster 4	1982	111.47	67.04	215.59	180.32	115.49
Rc03G005137	cluster 4	1982	4.72	1.53	11.61	9.51	5.97
Rc08G019550	cluster 4	1982	0.8	0.39	1.27	1.09	0.81
Rc10G023875	cluster 4	1982	5.5	2.88	8.87	8.16	5.59
Rc08G019064	cluster 4	1982	25.95	18.77	47.06	37.85	33.91
Rc05G010152	cluster 4	1982	2.1	1.06	4.09	3.19	2.72
Rc05G010442	cluster 4	1982	3.75	2.2	8.32	6.85	5.93
Rc05G009687	cluster 4	1982	4.78	2.97	9.15	7.97	6.32
Rc04G007668	cluster 4	1982	90.94	107.69	220.25	202.5	126.94
Rc02G003668	cluster 4	1982	8.55	11.09	29.86	26.77	14
Rc02G004077	cluster 4	1982	216.31	281.84	986.48	882.4	405.33
Rc05G012689	cluster 4	1982	9.08	11.23	20.24	18.73	12.81
Rc02G004952	cluster 4	1982	1.25	2.35	7.91	7.11	3.28
Rc06G014857	cluster 4	1982	76.34	96.31	187.55	164.54	108.85
Rc04G007795	cluster 4	1982	9.42	11.71	31.77	28	17.93
Rc04G008146	cluster 4	1982	14.26	17.89	65.61	55.57	31.43
Rc09G019752	cluster 4	1982	40.33	58.96	272.97	231.9	123.53
Rc07G015019	cluster 4	1982	20.39	28.25	99.57	81.3	46.05
Rc07G016764	cluster 4	1982	2.11	2.63	5.16	4.59	3.25
Rc01G000181	cluster 4	1982	7.36	8.68	15.61	14.39	10.59
Rc03G007011	cluster 4	1982	20.89	16.32	77.54	67.77	46.02
Rc08G017856	cluster 4	1982	13.68	11.47	34.97	31.15	22.3
Rc06G013932	cluster 4	1982	0.87	0.87	37.73	34.89	17
Rc08G019376	cluster 4	1982	8.63	7.47	35.41	33.94	20.37
Rc01G000192	cluster 4	1982	0.11	0.11	3.49	3.17	1.71
Rc10G024244	cluster 4	1982	226.37	211.03	1951.85	1733.36	1004.26
Rc01G002647	cluster 4	1982	3.93	3.85	16.18	14.92	9.35
Rc07G015392	cluster 4	1982	72.24	58.36	472.84	431.05	263.63
Rc01G002026	cluster 4	1982	0	0.36	59.97	50.2	25.58
Rc10G023154	cluster 4	1982	11.48	12.55	35.58	32.27	22.31
Rc02G004143	cluster 4	1982	4.39	4.04	11.14	9.8	6.72
Rc02G003562	cluster 4	1982	7.99	6.95	28.37	23.13	15.14
Rc07G015097	cluster 4	1982	9.46	8.87	26.02	21.93	15.16
Rc08G019533	cluster 4	1982	3.45	3.6	14.08	11.45	7.86
Rc02G004056	cluster 4	1982	6.92	8.99	134.55	108.48	62.73
Rc01G000189	cluster 4	1982	1.96	1.24	38.9	30.78	18.59
Rc05G011542	cluster 4	1982	29.38	27.83	72.62	63.74	47.69
Rc05G010777	cluster 4	1982	0.16	0.24	2.02	1.57	0.89
Rc04G008335	cluster 4	1982	1.21	1.64	10.45	8.15	4.69
Rc03G005234	cluster 4	1982	8.73	15.17	72.71	59.14	35.13
Rc03G006747	cluster 4	1982	0	0	604.24	568.12	172.62
Rc10G024048	cluster 4	1982	0	0	3.59	3.46	1.06
Rc08G017647	cluster 4	1982	0	0.16	147.51	133.21	42.36
Rc01G000697	cluster 4	1982	5.51	5.73	22.51	21.4	12.24
Rc08G019360	cluster 4	1982	0.15	0.25	5.24	4.69	1.99
Rc02G004509	cluster 4	1982	1.69	2.21	27.82	24.37	10.72
Rc06G014144	cluster 4	1982	0.91	0.6	3.69	3.31	1.56
Rc10G022089	cluster 4	1982	1.46	1.62	3.12	2.49	2.08
Rc02G004844	cluster 4	1982	6.96	9.51	29.02	20.04	15.48
Rc07G015358	cluster 4	1982	7.18	8.8	18.31	14.21	11.53
Rc08G018960	cluster 4	1982	0.17	0.5	2.64	1.56	1.19
Rc03G005627	cluster 4	1982	6.24	9.82	27.78	18.67	14.76
Rc03G005750	cluster 4	1982	0.34	0.58	3.64	2.2	1.72
Rc09G021566	cluster 4	1982	7.28	9.2	24.89	17.23	14.86
Rc06G012989	cluster 4	1982	4.78	13.66	67.5	43.98	32.96
Rc04G007986	cluster 4	1982	6.51	9.79	24.67	20.09	13.69
RcUnG024722	cluster 4	1982	5.11	8.29	25.37	19.92	13.82
Rc04G008080	cluster 4	1982	17.87	23.49	92.14	68.88	42.14
Rc06G013942	cluster 4	1982	347.54	451.4	1663.07	1301.52	827.13
Rc07G015605	cluster 4	1982	0.65	1.07	4.62	3.26	2.11
Rc09G019689	cluster 4	1982	78.39	121.9	514.85	379.31	237.35
Rc03G005165	cluster 4	1982	11.7	13.23	29.7	24.14	18.75
Rc03G005718	cluster 4	1982	12.47	9.4	32	24.51	18.07
Rc06G013865	cluster 4	1982	10.63	9.28	22.83	18.68	14.13
Rc05G009460	cluster 4	1982	0.56	0.35	1.61	1.16	0.8
Rc03G005716	cluster 4	1982	16.63	14.17	43.89	32.55	22.9
Rc02G004571	cluster 4	1982	1.41	0.42	8.34	5.69	2.9
Rc10G023053	cluster 4	1982	30.36	18.94	85.39	61.86	36.67
Rc10G023600	cluster 4	1982	1.63	0.53	7.69	5.06	2.39
Rc07G017139	cluster 4	1982	6.46	3.85	18.48	12.89	8.07
Rc03G005317	cluster 4	1982	7.8	6.96	20.27	15.69	11.88
Rc03G005631	cluster 4	1982	2.38	1.1	23.47	16.17	8.74
Rc01G001404	cluster 4	1982	57.77	48.7	339.04	238.77	148.42
Rc08G017822	cluster 4	1982	9.42	8.65	56.82	39.9	25.51
Rc05G010809	cluster 4	1982	25.94	22.8	132.21	96.47	61.78
Rc05G010781	cluster 4	1982	12.07	11.54	23.57	19.87	16.61
Rc08G019467	cluster 4	1982	16.78	15.57	79.15	61.29	40.29
Rc09G019794	cluster 4	1982	0.22	0.26	240.12	172.76	95.63
Rc08G019006	cluster 4	1982	12.63	9.93	474.54	332.33	175.33
Rc03G005690	cluster 4	1982	0	0	1.93	1.33	0.67
Rc07G015539	cluster 4	1982	15.68	14.86	75.24	58.43	36.91
Rc05G012439	cluster 4	1982	26.43	25.96	117.9	92.92	59.03
Rc07G017103	cluster 4	1982	1.59	1.77	7.2	5.32	3.32
Rc03G005148	cluster 4	1982	10.17	10.96	35.32	26.42	17.93
Rc01G000312	cluster 4	1982	7.18	10.98	123.28	82.71	43.04
Rc02G004454	cluster 4	1982	3.8	4.16	12.74	9.92	7.01
Rc10G022155	cluster 4	1982	0.17	0.3	6.33	4.34	2.29
Rc08G017490	cluster 4	1982	1.44	4.48	61.02	37.98	20.43
Rc01G000428	cluster 4	1982	5.64	12.51	202.83	126.41	69.1
Rc02G004135	cluster 4	1982	20.97	21.29	82.81	58.58	39.54
Rc09G022047	cluster 4	1982	0.03	0.62	101.25	63.44	31.56
Rc05G009316	cluster 4	1982	0.04	0.07	6.62	4.05	2.14
Rc05G009334	cluster 4	1982	0.49	0.28	12.85	8.45	3.95
Rc10G023528	cluster 4	1982	63.55	56.11	274.88	202.98	120.36
Rc09G020007	cluster 4	1982	0	0.05	31.73	21.49	8.65
Rc10G024251	cluster 4	1982	1.93	1.95	18.42	13.1	7.05
Rc04G008425	cluster 4	1982	34.93	31.63	201.05	149.33	85.76
Rc02G003286	cluster 4	1982	36.9	32.62	234.37	165.47	82.3
Rc08G019199	cluster 4	1982	0.13	0	9.63	6.51	2.08
Rc05G009556	cluster 4	1982	0.95	1.08	24.75	16.82	5.83
Rc05G010270	cluster 4	1982	0.55	0.46	122.15	80.63	26.51
Rc06G014389	cluster 4	1982	2.74	2.56	6.84	5.65	3.61
Rc01G000966	cluster 4	1982	0.92	0.75	2.75	2.17	1.34
Rc06G014130	cluster 4	1982	0	0.09	2.31	1.77	0.68
Rc05G012610	cluster 4	1982	0	0.04	4.78	3.66	1.28
Rc05G011225	cluster 4	1982	14.16	16.85	116.03	87.67	43.06
Rc03G005319	cluster 4	1982	0.04	0.28	9.27	7.07	3.05
Rc01G000671	cluster 4	1982	0	0	7.83	5.95	2.64
Rc02G004832	cluster 4	1982	1.92	0.96	25.31	17.41	17.33
Rc05G009487	cluster 4	1982	1.84	1.52	7.97	6.13	5.9
Rc03G005451	cluster 4	1982	0.1	0.13	1.41	1.01	0.92
Rc05G009587	cluster 4	1982	3.71	3.9	10.09	8.05	7.96
Rc04G008496	cluster 4	1982	0.12	0.43	22.18	14.19	14.13
Rc02G004423	cluster 4	1982	0.86	0.73	3.87	2.85	2.74
Rc05G009999	cluster 4	1982	7.46	6.5	37.17	26.36	25.73
Rc03G005648	cluster 4	1982	18.85	23.6	166.62	129	120.81
Rc04G007189	cluster 4	1982	0	0.23	303.65	221.28	197.43
Rc08G017817	cluster 4	1982	0.67	0.69	4.39	3.39	2.86
Rc08G019273	cluster 4	1982	0	0	7.98	6	4.92
Rc03G005149	cluster 4	1982	1.47	2.44	23.41	17.36	14.4
Rc09G020369	cluster 4	1982	1.01	1.16	3.3	2.52	2.3
Rc07G016660	cluster 4	1982	0	0	11.08	7.43	6.1
Rc03G005408	cluster 4	1982	2.59	2.33	22.97	16.24	13.53
Rc04G008076	cluster 4	1982	2.48	10.3	261.89	177.53	150.65
Rc07G015364	cluster 4	1982	0.11	1.86	118.59	78.1	66.22
Rc04G007106	cluster 4	1982	0.37	0.44	2.64	1.91	1.6
Rc05G010245	cluster 4	1982	15.43	16.97	83.27	72.02	50.72
Rc06G013835	cluster 4	1982	0.9	0.68	27.56	22.17	13.44
Rc07G015270	cluster 4	1982	0.95	2.17	157.68	126.66	76.89
Rc05G010205	cluster 4	1982	2.52	0.76	57.18	46.73	29.82
Rc05G009620	cluster 4	1982	0.22	0.1	13.28	10.84	6.88
Rc08G017953	cluster 4	1982	17.1	19.54	109.54	88.34	64.46
Rc07G015821	cluster 4	1982	0.27	0.49	8.62	6.54	4.49
Rc08G018493	cluster 4	1982	0	0.1	2.67	2.14	1.48
Rc05G009302	cluster 4	1982	0.01	0.36	5.29	3.55	2.37
Rc10G023274	cluster 4	1982	0.08	3.5	159.41	112.55	68.22
Rc09G021423	cluster 4	1982	0.47	3.4	60.29	43.17	28.68
Rc09G020138	cluster 4	1982	11.43	7.09	43.23	31.87	28.22
Rc03G005458	cluster 4	1982	8.06	6.57	22.76	18.07	14.7
Rc05G009910	cluster 4	1982	2.04	1.42	14.46	10.66	8.02
Rc09G021436	cluster 4	1982	0.12	0.09	3.03	2.1	1.56
Rc10G022413	cluster 4	1982	0.33	0.29	9.73	6.77	4.82
Rc05G012602	cluster 4	1982	0	0	3.21	2.12	1.5
Rc09G021997	cluster 4	1982	12.01	11.96	29.83	24.88	21.26
Rc07G016870	cluster 4	1982	0.2	0.19	1.81	1.36	1.04
Rc05G009637	cluster 4	1982	3.13	2.74	42.9	31.6	23.14
Rc09G020472	cluster 4	1982	0	0	7.62	4.55	2.96
Rc05G011265	cluster 4	1982	6.59	4.28	112.99	68.4	48.73
Rc05G011646	cluster 4	1982	0.23	0.19	3.57	2.35	1.51
Rc05G010395	cluster 4	1982	10.42	10	21.99	17.47	14.56
Rc02G004190	cluster 4	1982	0.27	0.04	8.17	4.9	3.93
Rc07G017286	cluster 4	1982	0	0	22.07	13.23	9.66
Rc02G004446	cluster 4	1982	3.43	1.94	22.18	13.6	10.74
Rc07G016341	cluster 4	1982	0.37	0.13	4.28	2.64	1.91
Rc01G000907	cluster 4	1982	0.45	0.62	3.98	1.5	2.1
Rc03G006106	cluster 4	1982	0.81	0.9	2.73	1.34	1.52
Rc08G017602	cluster 4	1982	0	0.13	3.45	1.07	1.1
Rc10G022065	cluster 4	1982	2.59	1.6	8.92	4.26	4.43
Rc09G020845	cluster 4	1982	0.23	0.2	1.33	0.58	0.61
Rc07G016613	cluster 4	1982	0.98	0.77	10.44	4.19	4.15
Rc02G005041	cluster 4	1982	0.27	0.13	1.76	0.8	0.86
Rc09G020071	cluster 4	1982	1.26	0.11	8.91	3.74	4.56
Rc09G020585	cluster 4	1982	7.86	6.55	20.45	13.68	12.91
Rc03G007015	cluster 4	1982	0	0	3.84	1.91	1.6
Rc05G010385	cluster 4	1982	18.17	13	56.61	36.08	28.6
Rc04G007371	cluster 4	1982	0.33	0.23	1.34	0.78	0.6
Rc04G008143	cluster 4	1982	3.91	2.4	33.71	16.83	12.04
Rc03G006769	cluster 4	1982	2.03	1.91	8.28	5.01	4.17
Rc05G012793	cluster 4	1982	0	0	52.94	27.77	17.72
Rc07G015858	cluster 4	1982	0	0	1.75	0.86	0.52
Rc09G021443	cluster 4	1982	0.16	0.24	16.09	7.84	4.87
Rc10G022260	cluster 4	1982	0.09	0.14	1.29	0.66	0.44
Rc06G013562	cluster 4	1982	0	0	7.21	3.42	1.97
Rc04G008288	cluster 4	1982	0	1.11	48.64	23.44	13.3
Rc06G013777	cluster 4	1982	2.36	2.86	10.48	6.57	4.95
Rc05G012633	cluster 4	1982	0.52	1.44	20.42	10.34	7.18
Rc06G014583	cluster 4	1982	0.12	1.63	83.56	38.28	28.02
Rc05G012248	cluster 4	1982	0.09	0.12	2.43	1.14	0.8
Rc07G014987	cluster 4	1982	0	0	2.68	1.17	0.82
Rc03G006334	cluster 4	1982	0.03	0	38.33	16.42	13.54
Rc04G007720	cluster 4	1982	3.73	12.31	79.61	36.14	34.43
Rc04G007425	cluster 4	1982	3.32	7.22	27.78	16.67	14.35
Rc05G009789	cluster 4	1982	0.2	1.28	10.71	5.5	4.38
Rc02G003607	cluster 4	1982	0.7	1.47	6.27	3.72	4.38
Rc01G001999	cluster 4	1982	0	0.18	1.47	0.54	0.9
Rc04G007637	cluster 4	1982	0	0	2	0.69	1.25
Rc08G017641	cluster 4	1982	0	0.14	9.15	5.1	4.67
Rc08G018679	cluster 4	1982	0	1.74	21.31	11.52	11.6
Rc05G010155	cluster 4	1982	0	0	1.36	0.64	0.74
Rc07G016646	cluster 4	1982	0.1	0.23	81.36	33.35	34.45
Rc04G007432	cluster 4	1982	0.04	0	59.62	25.02	27.66
Rc06G013267	cluster 4	1982	1.34	2.86	22.76	11.33	11.59
Rc05G011795	cluster 4	1982	4.58	0.86	19.52	11.36	13.49
Rc03G006405	cluster 4	1982	1.18	0.32	3.31	1.92	2.64
Rc07G017112	cluster 4	1982	11.54	10.91	30.21	26.05	10.94
Rc05G011493	cluster 4	1982	0.93	0.78	4.89	3.78	0.9
Rc10G022515	cluster 4	1982	1.95	1.85	5.04	4.25	1.89
Rc10G022552	cluster 4	1982	0	0	2.66	2.09	0.22
Rc04G007753	cluster 4	1982	4.25	4.65	13.13	11.46	4.68
Rc09G019824	cluster 4	1982	4.44	4.89	9.37	8.07	4.94
Rc07G016795	cluster 4	1982	19.23	21.22	44.13	36.56	21.25
Rc07G015782	cluster 4	1982	29.5	32.66	78.41	65.65	31.71
Rc06G013503	cluster 4	1982	4.81	34.12	218.01	154.98	21.91
Rc07G016904	cluster 4	1982	3.52	4.73	15.16	11.12	4.66
Rc01G001639	cluster 4	1982	21.12	30.3	63.88	53.64	25.76
Rc06G013918	cluster 4	1982	0.35	0.69	1.74	1.36	0.52
Rc07G015190	cluster 4	1982	6.84	9.33	18.78	14.76	8.07
Rc06G014487	cluster 4	1982	0	0	3.76	2.53	0.22
Rc06G014442	cluster 4	1982	10.8	10.25	25.04	20.95	12.18
Rc06G013757	cluster 4	1982	0	0	1.58	1.15	0.2
Rc09G021227	cluster 4	1982	0	0	11.02	7.86	0.96
Rc09G019690	cluster 4	1982	1.89	1.79	6.86	5.13	2.6
Rc01G002849	cluster 4	1982	1.97	1.98	4.56	3.69	2.32
Rc08G018066	cluster 4	1982	6.7	6.37	16.8	12.83	7.73
Rc08G017820	cluster 4	1982	0.72	1.87	10.55	7.24	2.33
Rc04G008951	cluster 4	1982	0.3	0.66	4.56	3.15	1.09
Rc06G013805	cluster 4	1982	16.09	18.54	42.8	33.92	21.28
Rc05G011434	cluster 4	1982	2.99	3.65	11.54	8.72	5.13
Rc04G007777	cluster 4	1982	5.48	6.62	15.45	12.49	7.88
Rc01G002832	cluster 4	1982	1.1	1.33	3.38	2.62	1.62
Rc04G008320	cluster 4	1982	0.19	0	29	23.62	4.51
Rc07G016470	cluster 4	1982	0.18	0.1	3.77	2.74	0.75
Rc08G019122	cluster 4	1982	0.98	0.96	3.07	2.5	1.32
Rc03G007031	cluster 4	1982	7.29	7.66	18.5	15.7	9.23
Rc04G007634	cluster 4	1982	0.69	0.88	4.3	3.5	1.5
Rc06G014006	cluster 4	1982	2.87	2.91	6.31	5.56	3.68
Rc10G024076	cluster 4	1982	0	0	16.14	12.31	3.39
Rc10G022659	cluster 4	1982	0	0	2.23	1.65	0.43
Rc05G010310	cluster 4	1982	26.01	26.72	112.23	87.14	45.27
Rc06G012972	cluster 4	1982	35.04	89.57	1116.09	820.13	314.3
Rc08G017730	cluster 4	1982	13.98	11.87	33.61	24.25	13.96
Rc05G009417	cluster 4	1982	3.99	3.75	8.63	6.6	4.04
Rc04G008402	cluster 4	1982	18.22	16.23	36.51	28.47	17.66
Rc05G010702	cluster 4	1982	0	0.08	5.41	3.2	0.26
Rc09G020583	cluster 4	1982	0	0	1.22	0.7	0
Rc04G008559	cluster 4	1982	0.02	0.02	1.26	0.72	0.09
Rc07G016802	cluster 4	1982	0.49	0.77	100.16	54.58	4.81
Rc09G019856	cluster 4	1982	7.62	6.34	15.98	12.38	6.21
Rc03G005621	cluster 4	1982	0.82	0.26	5.36	3.26	0.17
Rc09G020671	cluster 4	1982	4.71	3.68	10.18	7.53	3.82
Rc07G016873	cluster 4	1982	1.23	1.15	2.43	1.95	1.15
Rc05G009765	cluster 4	1982	5.8	4.93	13.84	11.02	5.44
Rc02G003726	cluster 4	1982	2.95	2.24	8.39	6.53	2.9
Rc10G022754	cluster 4	1982	8.7	7.74	20.01	15.61	8.88
Rc07G016534	cluster 4	1982	8.6	5.22	24.64	17.91	8.6
Rc02G004630	cluster 4	1982	4.15	3.31	12.37	8.82	4.68
Rc10G024109	cluster 4	1982	7.05	5.87	12.53	11.26	6.95
Rc06G013755	cluster 4	1982	2.27	1.07	6	4.65	1.94
Rc04G008604	cluster 4	1982	5.2	2.84	8.46	7.91	4.29
Rc08G018519	cluster 4	1982	0.75	0.37	1.36	1.1	0.56
Rc02G004700	cluster 4	1982	3.28	1.72	5.92	5	2.79
Rc05G011961	cluster 4	1982	30.2	24	51.66	43.94	24.43
Rc03G007038	cluster 4	1982	2.74	2.36	5.18	4.51	1.96
Rc06G014887	cluster 4	1982	3.24	2.46	5.7	5.44	2.64
Rc04G007528	cluster 4	1982	3.42	0.76	6.49	4.72	2.12
Rc06G013912	cluster 4	1982	2.25	0.31	4.75	3.43	1.33
Rc10G022269	cluster 4	1982	47.72	28.63	72.23	62.08	34.19
Rc05G010811	cluster 4	1982	4.8	3.87	6.48	5.64	4.16
Rc10G023965	cluster 4	1982	3.1	2.43	5.34	4.11	2.68
Rc09G019564	cluster 4	1982	4.38	1.78	10.15	7.06	2.74
Rc05G012147	cluster 4	1982	8.62	5.34	16.32	11.84	6.93
Rc07G016869	cluster 4	1982	6.33	4.05	11.4	8.13	3.83
Rc05G012234	cluster 4	1982	0.33	0.13	1	0.63	0.12
Rc10G023059	cluster 4	1982	1.54	1.19	2.83	2.15	1.04
Rc04G007982	cluster 4	1982	7.1	5.05	12.97	9.89	4.53
Rc01G001474	cluster 4	1982	18.05	14.28	34.25	24.81	14.13
Rc09G021903	cluster 4	1982	4.5	2.02	12.78	7.71	2.19
Rc02G003776	cluster 4	1982	48.23	27.58	139.41	81.75	25.25
Rc04G007578	cluster 4	1982	44.69	30.55	86.94	57.49	30.05
Rc06G013631	cluster 4	1982	1.26	0.95	2.49	1.5	1
Rc05G010824	cluster 4	1982	0.44	0.15	1.97	0.78	0.15
Rc01G002034	cluster 4	1982	24.08	19.81	41.46	27.17	18.29
Rc01G000618	cluster 4	1982	1.43	0.72	3.77	1.89	0.72
Rc03G006270	cluster 4	1982	0.76	0.48	1.79	0.94	0.45
Rc05G012480	cluster 4	1982	2	1.59	3.67	2.32	1.81
Rc05G011448	cluster 4	1982	6.58	0.61	41.47	15.61	2.97
Rc09G020827	cluster 4	1982	52.94	2.56	352.66	120.32	27.39
Rc10G023250	cluster 4	1982	3.48	1.55	7.03	3.94	2.55
Rc09G020098	cluster 4	1982	3.15	1.65	6.32	3.65	2.71
Rc05G009531	cluster 4	1982	12.06	6.12	22.93	13.7	10.03
Rc01G002869	cluster 4	1982	1.35	0.96	4.77	2.59	1.15
Rc05G011209	cluster 4	1982	8.33	7.05	17.97	12.13	7.14
Rc04G008321	cluster 4	1982	2.1	0.12	13.96	6.28	0.4
Rc04G007530	cluster 4	1982	5.56	4.67	11.68	7.58	4.78
Rc01G000400	cluster 4	1982	1.76	1.64	5.36	2.96	1.65
Rc10G023722	cluster 4	1982	1.08	0.95	3.43	1.79	0.94
Rc02G004992	cluster 4	1982	10.6	9.43	28.2	16.53	10.11
Rc10G024467	cluster 4	1982	0.8	0.6	4.64	2.01	0.76
Rc05G010429	cluster 4	1982	8.04	4.69	48.37	20.35	7.48
Rc05G010424	cluster 4	1982	40.35	33.53	136.33	85.27	35.17
Rc03G006120	cluster 4	1982	7.3	6.69	17.46	12.42	6.68
Rc08G018609	cluster 4	1982	27.69	24.85	75.35	49.17	23.44
Rc06G013684	cluster 4	1982	0	0	1.15	0.55	0
Rc05G012392	cluster 4	1982	0	0.16	6.01	2.93	0.36
Rc02G002913	cluster 4	1982	40.35	42.76	253.57	146.72	53.53
Rc03G006471	cluster 4	1982	0	0	1.11	0.47	0
Rc04G008419	cluster 4	1982	2.93	2.96	7.72	5.07	3.04
Rc04G007304	cluster 4	1982	31.88	29.64	69.85	47.66	31.76
Rc03G005862	cluster 4	1982	0.95	0.59	35.47	15.34	3.62
Rc10G023950	cluster 4	1982	8.57	8.36	52.33	27.13	12.27
Rc07G014976	cluster 4	1982	66.86	59.13	181.18	113.32	73.47
Rc06G013578	cluster 4	1982	1.32	1.08	5.25	2.92	1.46
Rc02G003635	cluster 4	1982	0.06	0.33	145.11	68.47	14.68
Rc03G005985	cluster 4	1982	0	0	3.27	1.38	0.15
Rc08G019228	cluster 4	1982	12.98	13.45	144.86	72.46	19.36
Rc07G015118	cluster 4	1982	5.96	6.19	14.23	9.71	6.56
Rc09G021299	cluster 4	1982	5.01	3.49	19.25	11.67	5.36
Rc08G019121	cluster 4	1982	16.19	12.49	38.1	26.85	16.5
Rc05G009294	cluster 4	1982	3.89	1.38	19.04	10.58	4.57
Rc10G022798	cluster 4	1982	12.19	4.3	62.82	36	15.82
Rc03G006198	cluster 4	1982	10.6	7.56	21.44	14.92	9.84
Rc03G006640	cluster 4	1982	3.54	1.51	9.35	5.84	2.83
Rc09G020947	cluster 4	1982	4.29	3.37	9.89	6.18	4.35
Rc09G021988	cluster 4	1982	0.66	0.1	7.07	3.41	1.36
Rc02G003665	cluster 4	1982	1.94	1.5	5.72	3.34	2.3
Rc04G007696	cluster 4	1982	15.51	11.84	39.93	23.99	19.16
Rc07G016418	cluster 4	1982	4.09	3.27	8.08	5.56	4.59
Rc04G008134	cluster 4	1982	18.13	10.24	43.4	27.71	19.27
Rc02G004986	cluster 4	1982	17.59	14.08	36.07	25.72	19.51
Rc03G006918	cluster 4	1982	1.8	1.73	4.86	2.5	2.56
Rc05G009851	cluster 4	1982	0.54	0.55	4.43	1.65	1.39
Rc08G017823	cluster 4	1982	0.01	0.09	3.66	1.01	0.97
Rc03G005409	cluster 4	1982	0.09	0.24	5.11	1.56	1.45
Rc08G018538	cluster 4	1982	0.31	0.34	1.55	0.61	0.54
Rc03G005267	cluster 4	1982	3.73	3.65	9.39	4.8	4.83
Rc07G016914	cluster 4	1982	31.44	29.11	85.16	49.32	42.35
Rc08G019274	cluster 4	1982	0	0.01	44	15.75	10.74
Rc09G020882	cluster 4	1982	0.51	0.38	1.96	0.9	0.82
Rc01G001062	cluster 4	1982	7.32	6.97	17.12	10.44	8.86
Rc07G015453	cluster 4	1982	5.06	4.41	15.34	8.21	6.49
Rc07G016949	cluster 4	1982	0.98	0.37	8.59	3.05	2.09
Rc09G020177	cluster 4	1982	1.16	1.15	6.27	2.64	1.72
Rc08G018114	cluster 4	1982	0.21	0.12	4.18	1.22	0.65
Rc08G019531	cluster 4	1982	0.15	0.04	6.84	1.95	0.53
Rc04G008097	cluster 4	1982	6.37	8.34	45.57	18.87	9.95
Rc03G005694	cluster 4	1982	0	0.64	25.06	8.44	3.54
Rc02G004935	cluster 4	1982	1.81	1.83	8.13	3.81	2.89
Rc07G016372	cluster 4	1982	2.8	3.09	6.36	3.96	3.5
Rc06G013308	cluster 4	1982	1	0.4	28.59	5.87	3.15
Rc06G014013	cluster 4	1982	0	0	2.59	0.51	0.16
Rc10G022403	cluster 4	1982	1.36	0.95	5.58	1.97	1.06
Rc05G009989	cluster 4	1982	0.66	0.06	15.97	3.47	0.46
Rc03G005526	cluster 4	1982	3.14	2.62	8.4	4.39	3
Rc02G003988	cluster 4	1982	14.57	11.49	28.36	17.1	15.2
Rc02G003987	cluster 4	1982	2.99	5.3	10.92	7.46	7.38
Rc06G013107	cluster 4	1982	0.04	0.4	1.47	0.89	0.67
Rc05G010746	cluster 4	1982	0.7	1.3	2.36	1.69	1.43
Rc03G005410	cluster 4	1982	0.09	1.18	7.65	3.03	2.29
Rc06G013750	cluster 4	1982	2.1	3.45	8.53	5.23	4.24
Rc10G023842	cluster 4	1982	0	0.34	1.44	0.53	0.55
Rc01G001707	cluster 4	1982	5.91	8.65	16.14	12.95	9.19
Rc01G002120	cluster 4	1982	31.64	40.46	65.78	52.73	37.87
Rc10G022573	cluster 4	1982	2.57	4.73	14.37	9.36	4.85
Rc05G012322	cluster 4	1982	3.19	4.23	7.18	5.19	4.2
Rc10G023449	cluster 4	1982	0.41	1.59	3.82	2.29	1.27
Rc08G017455	cluster 4	1982	0.96	1.68	3.06	2.26	1.49
Rc09G020125	cluster 4	1982	0.77	1.21	2.16	1.44	0.96
Rc04G008443	cluster 4	1982	0	0	1.68	0.75	0.41
Rc09G019592	cluster 4	1982	0.32	0.15	4.58	1.98	1.14
Rc04G007351	cluster 4	1982	58.44	49.52	310.15	186.77	99.85
Rc02G004614	cluster 4	1982	9.23	8.3	20.91	14.96	11.13
Rc10G024338	cluster 4	1982	2.15	1.99	4.52	3.32	2.6
Rc10G024107	cluster 4	1982	1.87	1.8	22.34	12.02	6.1
Rc08G018389	cluster 4	1982	1.39	1.21	7.85	4.51	2.78
Rc10G024433	cluster 4	1982	3.46	5.18	26.1	17.12	7.58
Rc10G022227	cluster 4	1982	2.24	2.48	11.61	7.57	3.62
Rc01G000518	cluster 4	1982	1.12	1.13	4.12	2.83	1.49
Rc08G018694	cluster 4	1982	0.72	0.89	4.94	3.21	1.29
Rc05G011962	cluster 4	1982	0	0.47	31.61	19.08	5
Rc02G003767	cluster 4	1982	33.34	37.33	139.74	90.34	45.66
Rc10G022284	cluster 4	1982	50.63	51.06	170.85	115.34	62.55
Rc02G002925	cluster 4	1982	0.04	0	3.98	2.15	0.39
Rc05G010849	cluster 4	1982	36.94	37.68	174.81	108.71	54.8
Rc10G024120	cluster 4	1982	21.72	21.03	81.8	53.86	30.3
Rc10G023761	cluster 4	1982	0.03	0	8.99	4.9	1.4
Rc10G023980	cluster 4	1982	3.85	4.11	13	8.49	5.55
Rc02G003265	cluster 4	1982	37.47	44.46	283.11	161.9	79.81
Rc09G020825	cluster 4	1982	0.14	0.15	438.15	220.85	73.87
Rc07G016789	cluster 4	1982	5.22	5.22	59.49	36.27	14.38
Rc06G012922	cluster 4	1982	40.94	37.77	175.92	117.42	59.81
Rc05G011864	cluster 4	1982	3.62	1.85	29.84	18.15	7.17
Rc05G011217	cluster 4	1982	13.26	11.47	37.55	28.07	17.09
Rc10G022591	cluster 4	1982	47.84	38.01	303.5	194.48	95.54
Rc02G004579	cluster 4	1982	4.95	4.87	20.07	13.64	7.89
Rc05G011731	cluster 4	1982	0	0	8.09	4.84	1.49
Rc07G016430	cluster 4	1982	70.92	67.82	326.13	226.57	124.61
Rc04G007502	cluster 4	1982	0	0.37	2.44	1.32	0.74
Rc01G000384	cluster 4	1982	0.1	0.33	1.96	1.1	0.71
Rc02G002991	cluster 4	1982	0.11	0.55	4.1	2.21	1.49
Rc05G011059	cluster 4	1982	13.4	15.53	40.56	29.48	20.07
Rc06G014312	cluster 4	1982	0	0.21	3.39	1.99	0.93
Rc09G021684	cluster 4	1982	3.24	7.95	52.04	33.86	18.43
Rc02G004061	cluster 4	1982	5.07	5.51	16.96	11.63	7.93
Rc04G008553	cluster 4	1982	0	0.03	3.32	1.82	0.71
Rc08G017975	cluster 4	1982	0	0	28.72	15.75	6.25
Rc03G005909	cluster 4	1982	0.17	0.37	10.5	5.95	3.17
Rc07G015268	cluster 4	1982	0.28	0.53	8.43	4.82	2.67
Rc07G016991	cluster 4	1982	1.12	1.97	12.02	6.43	3.95
Rc02G003698	cluster 4	1982	4.35	20.48	328.03	169.73	82.11
Rc05G010308	cluster 4	1982	0.75	2.95	27.76	14.65	6.32
Rc01G001385	cluster 4	1982	6.33	15.14	104.28	49.32	22.93
Rc01G002575	cluster 4	1982	5.47	5.91	10.61	7.73	6.61
Rc09G019651	cluster 4	1982	11.5	11.8	36.7	21.13	14.72
Rc04G007943	cluster 4	1982	0	1.72	10.62	5.15	1.34
Rc03G005233	cluster 4	1982	7.04	9.33	28.92	17.69	10.23
Rc08G017803	cluster 4	1982	0	4.85	8.41	5.82	5.29
Rc03G005462	cluster 4	1982	31.78	50.87	72.62	61.15	56.86
Rc05G010169	cluster 4	1982	1.18	2.49	3.39	3.04	2.43
Rc01G001136	cluster 4	1982	2.4	3.27	5.33	5.14	4.84
Rc06G014004	cluster 4	1982	0.1	0.73	1.9	1.77	1.58
Rc02G004500	cluster 4	1982	6.61	14.74	24.98	22.47	22.92
Rc05G009318	cluster 4	1982	22.22	72.53	125.6	110.58	105.74
Rc05G010406	cluster 4	1982	6.91	13.93	24.86	21.32	20.15
Rc02G004546	cluster 4	1982	2.58	1.97	3.81	2.23	2.32
Rc06G013766	cluster 4	1982	13.52	3.96	32.96	10.39	8.93
Rc06G013826	cluster 4	1982	1.04	0.39	1.86	0.86	0.75
Rc06G014119	cluster 4	1982	1.52	0.78	2.06	0.67	0.78
Rc04G007677	cluster 4	1982	3.04	1	4.08	1.32	1.55
Rc07G015132	cluster 4	1982	1.12	0.01	2.5	0.14	0.06
Rc10G022063	cluster 4	1982	0.9	0.48	1.5	0.49	0.47
Rc07G015317	cluster 4	1982	3.98	1.06	6.74	2.29	1.79
Rc03G006068	cluster 4	1982	0.26	0	1.48	0.1	0.53
Rc07G015881	cluster 4	1982	0.21	0.25	1.3	0.11	0.49
Rc05G011926	cluster 4	1982	1.67	1.08	3.84	1.61	1.37
Rc09G021926	cluster 4	1982	0.51	0.04	3.02	0.37	0.61
Rc03G006746	cluster 4	1982	0.29	0.59	4.88	1.08	0.27
Rc06G013913	cluster 4	1982	0.04	0.21	1.71	0.24	0.08
Rc07G015598	cluster 4	1982	0	0.04	5.83	0.68	0.09
Rc07G016420	cluster 4	1982	0	0	1.97	0	0
Rc06G014014	cluster 4	1982	1.17	1.18	2.97	1.2	1.15
Rc04G007292	cluster 4	1982	0	2.2	31.73	0	0
Rc10G023051	cluster 4	1982	1.22	0.51	3.31	0.67	0.4
Rc05G011712	cluster 4	1982	2	1.48	3.97	1.41	1.21
Rc06G014774	cluster 4	1982	0.5	0.43	1.25	0.36	0.25
Rc05G012577	cluster 4	1982	4.36	4.5	6.81	5.32	2.86
Rc02G004019	cluster 4	1982	9.04	9.22	15.24	11.29	5.15
Rc05G009631	cluster 4	1982	46.17	49.12	82.48	59.21	27.72
Rc09G020656	cluster 4	1982	11.37	11.9	21.1	15.97	6.17
Rc03G005696	cluster 4	1982	1.69	1.24	3.83	2.3	0.34
Rc05G011130	cluster 4	1982	2.2	1.77	4.41	2.79	1.05
Rc05G010727	cluster 4	1982	1.6	1.17	4.44	2.33	0.09
Rc04G007754	cluster 4	1982	3.63	3.54	6.49	4.38	2.14
Rc02G003978	cluster 4	1982	5.17	5.05	7.67	5.73	3.77
Rc04G007824	cluster 4	1982	2.43	2.31	4.2	2.82	1.41
Rc08G018124	cluster 4	1982	21.4	20.21	43.84	27.7	11.92
Rc02G003723	cluster 4	1982	3.33	3.11	6.16	4.2	2.03
Rc03G005701	cluster 4	1982	8.9	8.51	14.28	10.43	6.4
Rc05G009374	cluster 4	1982	14.15	13.1	31.58	19.26	3.92
Rc09G021029	cluster 4	1982	3.07	2.81	5.44	3.88	1.63
Rc04G007787	cluster 4	1982	35.54	33.38	56.12	41.91	22.16
Rc03G006067	cluster 4	1982	28.47	27.02	48.26	37.12	19.87
Rc07G017198	cluster 4	1982	5.8	5.65	8.98	6.97	4.42
Rc03G005797	cluster 4	1982	34.07	34.66	54.59	43.23	25.6
Rc06G013388	cluster 4	1982	8.88	9.05	14.61	11.37	6.58
Rc09G021317	cluster 4	1982	25.59	22.7	47.56	33.19	15.69
Rc07G015779	cluster 4	1982	0.4	0.33	1.19	0.67	0.07
Rc07G015644	cluster 4	1982	39.56	36.37	79.75	52.61	24.54
Rc09G019857	cluster 4	1982	7.09	6.93	11.1	8.69	5.83
Rc04G007441	cluster 4	1982	1.91	1.5	2.66	1.82	0.86
Rc05G011084	cluster 4	1982	31.46	26.03	43.38	31.05	16.95
Rc07G015204	cluster 4	1982	13.01	10.47	18.41	12.53	7.33
Rc04G007814	cluster 4	1982	5.91	4.68	8.36	5.6	3.03
Rc01G002625	cluster 4	1982	2.31	1.56	3.49	2.22	0.9
Rc09G021441	cluster 4	1982	7.11	5.47	13.07	6.63	1.16
Rc09G020900	cluster 4	1982	7.76	6.81	11.81	7.68	4.12
Rc05G010685	cluster 4	1982	51.04	43.73	86.13	50.7	19.92
Rc01G001215	cluster 4	1982	7.43	5.97	11.03	7.22	3.42
Rc08G019439	cluster 4	1982	2.16	1.56	3.82	2.17	0.51
Rc01G000515	cluster 4	1982	6.48	5.56	9.68	6.53	3.28
Rc10G024316	cluster 4	1982	4.73	3.39	9.08	5.19	0.8
Rc10G023081	cluster 4	1982	3.37	2.78	5.08	3.51	1.87
Rc10G023497	cluster 4	1982	9.31	8.14	14.36	9.97	5.2
Rc05G009798	cluster 4	1982	6.77	6.19	9.48	7.23	4.27
Rc07G017330	cluster 4	1982	21.45	18.93	30.23	22.41	12.84
Rc06G014903	cluster 4	1982	2.24	1.87	3.82	2.78	0.85
Rc02G004691	cluster 4	1982	2.04	1.73	3.21	2.32	1.1
Rc05G011931	cluster 4	1982	5.87	5.34	8.55	6.52	3.86
Rc05G011172	cluster 4	1982	6.27	4.83	8.97	6.54	3.39
Rc01G001590	cluster 4	1982	3.13	1.74	5.96	3.64	0.43
Rc05G011743	cluster 4	1982	77.5	60.82	120.07	86.39	43.84
Rc06G013488	cluster 4	1982	8.18	5.15	14.03	6.17	3.02
Rc05G010229	cluster 4	1982	2.45	0.96	6.67	1.73	0.29
Rc02G003863	cluster 4	1982	0.46	0.11	1.11	0.32	0.02
Rc07G017322	cluster 4	1982	6.41	4.8	9.98	6.17	3.41
Rc05G009608	cluster 4	1982	1.24	0.62	2.57	1.24	0.31
Rc03G006066	cluster 4	1982	5.07	3.31	9.4	4.71	2.31
Rc02G005064	cluster 4	1982	3.65	3.06	5.29	3.59	2.58
Rc03G005511	cluster 4	1982	1.69	1.04	4.44	1.51	0.09
Rc03G006651	cluster 4	1982	4.02	3.47	6.54	4.1	2.76
Rc05G010864	cluster 4	1982	2.01	1.19	4.72	1.83	0.57
Rc04G007773	cluster 4	1982	2.73	1.38	5.63	2.83	1.23
Rc03G006704	cluster 4	1982	3.41	2.21	6.7	3.62	1.82
Rc10G022050	cluster 4	1982	2.72	0.86	7.21	3.07	0.15
Rc05G011306	cluster 4	1982	2.11	1.88	2.6	2.19	1.89
Rc01G001391	cluster 4	1982	11.1	4.39	27.5	13.87	4.9
Rc08G018935	cluster 4	1982	0.87	0.13	2.38	1.09	0.06
Rc06G013018	cluster 4	1982	3.34	0.98	7.62	4.04	0.15
Rc09G019731	cluster 4	1982	5.5	2.31	12.54	6.57	0.57
Rc04G008532	cluster 4	1982	10.23	7.06	20.18	12.47	4.62
Rc05G012486	cluster 4	1982	2.63	2.19	3.84	2.95	1.85
Rc01G001514	cluster 4	1982	12.82	11.08	23.89	13.76	9.64
Rc08G017419	cluster 4	1982	1.56	1.43	3.56	1.9	1.12
Rc04G008440	cluster 4	1982	15.74	13.04	39.8	18.83	9.19
Rc06G013312	cluster 4	1982	38.16	36.75	82.33	45.53	25.81
Rc06G012894	cluster 4	1982	1.09	0.71	5.5	2.18	0.4
Rc10G022949	cluster 4	1982	12.26	10.92	26.51	15.76	10.43
Rc10G024144	cluster 4	1982	14.44	13.95	32.83	18.76	12.03
Rc03G005804	cluster 4	1982	84.62	76.88	156.28	102.31	55.34
Rc01G000286	cluster 4	1982	3.99	3.62	8.55	5.01	2.53
Rc06G014751	cluster 4	1982	10.23	9.45	20.76	13.08	6.92
Rc06G014787	cluster 4	1982	11.66	9.45	20.25	13.87	8.17
Rc02G004444	cluster 4	1982	15.02	12.35	25.86	16.49	9.11
Rc08G018688	cluster 4	1982	3.78	3.49	6.23	3.71	2.61
Rc05G012507	cluster 4	1982	2.73	2.45	4.79	2.6	1.5
Rc05G009341	cluster 4	1982	14.42	13.84	21.44	13.58	10.18
Rc05G010115	cluster 4	1982	6.11	5.38	12.03	5.28	2.19
Rc05G011026	cluster 4	1982	13.24	12.33	18.99	13.55	9.11
Rc05G011449	cluster 4	1982	0.86	0.77	1.47	0.84	0.39
Rc10G022276	cluster 4	1982	3.54	2.96	6.03	3.4	1.76
Rc08G017427	cluster 4	1982	7.76	7.65	14.06	8.63	4.3
Rc07G017346	cluster 4	1982	30.06	30.02	52.3	31.31	15.61
Rc04G007093	cluster 4	1982	5.24	4.93	8.44	5.86	3.61
Rc08G018532	cluster 4	1982	12.87	11.47	27.27	14.57	5.23
Rc03G005925	cluster 4	1982	3.63	3.49	10.05	4.92	0.97
Rc07G016965	cluster 4	1982	15.83	15.64	30.65	18.51	9.42
Rc01G000711	cluster 4	1982	0.39	0.35	1.17	0.55	0.1
Rc07G015125	cluster 4	1982	10.81	10.75	22.82	13.5	6.63
Rc07G014975	cluster 4	1982	2.55	2.61	4.31	3.06	1.88
Rc05G011836	cluster 4	1982	70.59	71.54	129.69	85.23	44.57
Rc04G007941	cluster 4	1982	59.18	58.96	124.5	77.56	29.8
Rc02G004706	cluster 4	1982	18.37	19.28	30.68	21.72	12.89
Rc10G022784	cluster 4	1982	3.79	3.81	5.9	4.24	2.69
Rc05G010353	cluster 4	1982	14.43	13.6	26.13	15.31	9.01
Rc05G010011	cluster 4	1982	17.45	15.86	34.05	18.92	10.35
Rc09G020008	cluster 4	1982	2.32	2.51	7.06	3.14	0.75
Rc01G000764	cluster 4	1982	3.8	3.88	6.7	4.12	2.89
Rc01G001547	cluster 4	1982	13.79	14.42	29.38	11.98	7.89
Rc01G000755	cluster 4	1982	6.53	8.49	17.7	5.42	3.83
Rc08G018144	cluster 4	1982	16	19.96	44.08	17.05	8.31
Rc03G005924	cluster 4	1982	2.67	3.47	7.57	3.24	1.46
Rc02G003274	cluster 4	1982	15.09	17.65	26.95	16.47	12.3
Rc09G021565	cluster 4	1982	17.65	19.87	34.91	19.5	14.77
Rc02G003882	cluster 4	1982	0.93	0.97	2.14	0.78	0.26
Rc08G018926	cluster 4	1982	6.54	6.37	10.82	5.91	3.52
Rc04G008728	cluster 4	1982	12.29	12.05	22.59	11.69	5.71
Rc01G000577	cluster 4	1982	1.87	2	3.93	1.78	0.56
RcUnG024916	cluster 4	1982	3.65	3.71	5.92	3.47	2.1
Rc06G014902	cluster 4	1982	8.74	9.45	13.9	9.04	6.44
Rc02G003905	cluster 4	1982	1.88	2.11	3.83	1.97	1.14
Rc03G005215	cluster 4	1982	29.28	30.48	55.17	30.22	17.12
Rc02G004362	cluster 4	1982	12.06	13.84	20	12.75	9.25
Rc07G017353	cluster 4	1982	157.15	230.76	447.71	176.56	58.24
Rc08G019471	cluster 4	1982	4.37	5.67	9.83	4.92	1.89
Rc05G011367	cluster 4	1982	0.88	1.15	1.91	0.95	0.46
Rc10G024201	cluster 4	1982	12.13	13.16	30.83	20.09	12.49
Rc01G001785	cluster 4	1982	0.09	0.66	6.39	2.76	0.19
Rc06G014428	cluster 4	1982	0	0	31.49	10.95	0.87
Rc01G000924	cluster 4	1982	3.8	6	70.14	26.83	7.09
Rc10G022555	cluster 4	1982	0.05	0	14.27	4.64	0
Rc05G012344	cluster 4	1982	3.64	3.67	8.27	5.14	3.59
Rc05G010138	cluster 4	1982	38.58	42.54	141.26	74.55	35.36
Rc09G021247	cluster 4	1982	8.08	8.49	16.78	10.89	7.95
Rc02G004544	cluster 4	1982	0.99	1.05	4.28	1.95	0.52
Rc01G000776	cluster 4	1982	3.59	4.52	15.19	7.33	3.05
Rc07G017197	cluster 4	1982	0.41	0.53	1.92	0.89	0.28
Rc04G007903	cluster 4	1982	4.42	4.69	19.55	10.64	2.57
Rc09G020453	cluster 4	1982	1.33	1.31	3.83	2.2	1.02
Rc01G002152	cluster 4	1982	0.17	0.28	1.13	0.55	0.12
Rc01G000925	cluster 4	1982	26.57	31.02	71.84	42.96	24.05
Rc03G005282	cluster 4	1982	10.5	11.87	22.56	14.74	11.2
Rc02G004200	cluster 4	1982	0.89	1.82	7.57	2.82	1.35
Rc02G004572	cluster 4	1982	0	1.4	5.72	2.03	0.28
Rc02G003061	cluster 4	1982	0.1	0.27	1.02	0.43	0.14
Rc09G021871	cluster 4	1982	2.37	3.87	8.97	3.71	1.65
Rc07G017294	cluster 4	1982	1.11	2	4.86	2.1	0.86
Rc02G003504	cluster 4	1982	7.53	10.81	26.15	12.64	5.24
RcUnG024617	cluster 4	1982	0.32	1.06	3.05	0.93	0.33
Rc09G019583	cluster 4	1982	2.38	4.76	15.69	4.9	2.34
Rc02G003688	cluster 4	1982	13.16	14.02	28.34	14.2	11.92
Rc02G003831	cluster 4	1982	0.72	0.73	1.94	0.92	0.6
Rc05G009427	cluster 4	1982	0.45	0.45	3.17	0.76	0.16
Rc02G004775	cluster 4	1982	8.13	7.43	19.83	8.8	5.66
Rc09G020831	cluster 4	1982	0.78	0.8	1.43	0.89	0.67
Rc01G002030	cluster 4	1982	6.57	6.9	13.83	7.9	5.74
Rc05G011011	cluster 4	1982	120.06	158.96	551.63	230.04	89.98
Rc08G018315	cluster 4	1982	26.4	29.41	54.94	32.89	24.39
Rc03G006167	cluster 4	1982	3.43	3.38	5.74	1.74	1.04
Rc10G023375	cluster 4	1982	2.26	2.32	3.24	1.4	1.35
Rc08G019482	cluster 4	1982	0.86	0.79	1.4	0.12	0.17
Rc06G013205	cluster 4	1982	13.94	11.58	20.21	7.77	9.88
Rc09G019764	cluster 4	1982	3.45	2.69	4.23	1.99	1.96
Rc05G009399	cluster 4	1982	0.62	0.28	1.1	0.08	0
Rc08G017888	cluster 4	1982	1.28	0.73	1.83	0.46	0.43
Rc10G024489	cluster 4	1982	13.32	4.47	15.84	2.88	0.99
Rc04G008326	cluster 4	1982	2.76	1.52	3.29	1.46	1.21
Rc01G002480	cluster 4	1982	3.81	2.38	4.43	1.81	1.36
Rc08G018833	cluster 4	1982	1.16	0.64	1.49	0.45	0.28
Rc05G010012	cluster 4	1982	5.26	4.34	6.97	3.1	1.95
Rc02G004067	cluster 4	1982	8.18	7.05	10.22	5.16	4.56
Rc06G014468	cluster 4	1982	1.68	1.15	2.28	0.68	0.4
Rc05G009329	cluster 4	1982	3.7	3	4.33	2.39	1.88
Rc04G008574	cluster 4	1982	11.13	8.67	13.06	6.75	4.52
Rc09G021645	cluster 4	1982	9.94	7.57	22.39	6.86	2.17
Rc08G019540	cluster 4	1982	2.3	2	3.74	1.76	1.25
Rc02G004448	cluster 4	1982	1.03	0.88	2.02	0.57	0.41
Rc05G010477	cluster 4	1982	1.71	0.96	2.77	0.9	0.56
Rc08G018518	cluster 4	1982	1.04	0.71	1.76	0.68	0.39
Rc02G003541	cluster 4	1982	1.5	1.26	2.3	1.09	0.75
Rc01G002688	cluster 4	1982	2.93	2.29	4.66	1.88	1.16
Rc01G001328	cluster 4	1982	11.17	9.62	15.04	8.38	6.8
Rc06G013245	cluster 4	1982	11.5	8.39	16.03	7	4.82
Rc03G006971	cluster 4	1982	3.09	2.05	4.85	1.41	0.47
Rc03G005398	cluster 4	1982	4.37	3.22	6.41	2.62	1.59
Rc10G022598	cluster 4	1982	120.51	105.88	193.75	92.55	52.22
Rc09G020617	cluster 4	1982	0.55	0.44	1.04	0.34	0.05
Rc10G023034	cluster 4	1982	14.52	13.67	19.74	13.32	9.78
Rc06G014156	cluster 4	1982	11.66	10.84	17.56	10.48	6.75
Rc04G008415	cluster 4	1982	2.41	2.01	4.75	1.83	0.12
Rc07G015615	cluster 4	1982	5.72	4.81	8.33	4.78	2.23
Rc09G021919	cluster 4	1982	1	0.76	1.73	0.76	0.13
Rc03G005611	cluster 4	1982	54.17	45.98	75.79	43.11	26.43
Rc02G005018	cluster 4	1982	11.62	9.14	18.36	9.37	4.26
Rc01G001421	cluster 4	1982	21.25	17.01	34.74	16.7	6.54
Rc05G011490	cluster 4	1982	13.7	10.66	20.14	10.98	5.54
Rc06G014897	cluster 4	1982	8.78	7.17	13.01	7.55	4.56
Rc08G017685	cluster 4	1982	1.47	1.27	2.08	0.97	0.42
Rc04G008122	cluster 4	1982	4.22	3.81	5.94	3.13	1.89
Rc01G001214	cluster 4	1982	3.22	2.85	4.98	2.06	0.73
Rc04G007885	cluster 4	1982	8.1	7.7	10.33	6.62	4.86
Rc04G008641	cluster 4	1982	39.19	26.7	58.59	22.22	6.14
Rc05G012503	cluster 4	1982	6.34	5.07	8.82	4.44	1.9
Rc10G024057	cluster 4	1982	3.58	2.96	4.8	2.67	1.51
Rc03G007063	cluster 4	1982	44.88	40.52	56.3	36.84	27.09
Rc05G010482	cluster 4	1982	10.73	17.21	43.04	13.86	12.8
Rc01G001462	cluster 4	1982	0	3.31	12.92	2.54	1.11
Rc08G017470	cluster 4	1982	0	0.71	3.43	0.64	0.35
Rc05G012238	cluster 4	1982	0	1.57	5.53	0.39	0.05
Rc07G015273	cluster 4	1982	0.11	0.56	1.31	0.22	0.18
Rc06G014111	cluster 4	1982	0.46	2.65	6.82	1.68	0.7
Rc05G012735	cluster 4	1982	2.39	3.1	4.83	2.78	2.3
Rc01G001240	cluster 4	1982	0.09	1.38	3.4	1.39	0.68
Rc10G022517	cluster 4	1982	0.48	2.8	6.65	2.78	1.97
Rc01G000948	cluster 4	1982	0.57	1.1	2.64	1.16	0.87
Rc04G007782	cluster 4	1982	0.06	3.75	15.22	5.5	2.35
Rc09G021924	cluster 4	1982	0.57	73.51	168.77	68.29	14.19
Rc07G015028	cluster 4	1982	0.14	1.14	2.41	0.98	0.43
Rc02G004397	cluster 4	1982	4.26	7.4	11.94	6.81	5.03
Rc02G004686	cluster 4	1982	0.17	0.93	1.55	0.43	0.63
Rc01G000841	cluster 4	1982	0.25	1.48	2.63	1.07	1.08
Rc05G010533	cluster 4	1982	0.03	3.22	5.22	2.48	1.51
Rc07G016781	cluster 4	1982	2.56	4.88	8.56	3.91	1.95
Rc01G001683	cluster 4	1982	0.18	3.64	6.97	1.67	0.23
Rc04G008437	cluster 4	1982	0.96	2.53	4.67	1.32	0.77
Rc01G002668	cluster 4	1982	1.33	1.97	2.85	1.62	1.34
Rc01G000412	cluster 4	1982	9.74	12.36	15.09	9.86	9.19
Rc07G016174	cluster 4	1982	1.06	2.49	3.89	1.16	0.63
Rc01G001528	cluster 4	1982	20.19	32.31	61.54	19.76	8.88
Rc04G008979	cluster 4	1982	0.24	0.55	1.05	0.18	0
Rc01G001431	cluster 4	1982	0.99	1.89	3.77	0.72	0.37
Rc01G001263	cluster 4	1982	2.05	7.86	9	2.6	1.57
Rc02G004095	cluster 4	1982	7.13	11.49	12.86	7.75	6.46
Rc10G023488	cluster 4	1982	0.12	0.95	1.07	0.34	0.06
Rc10G022571	cluster 4	1982	0.15	14.41	19.84	5.92	2.34
Rc10G023516	cluster 4	1982	0.54	1.16	1.41	0.67	0.22
Rc02G004284	cluster 4	1982	1.34	2.73	3.18	1.77	0.75
Rc10G024024	cluster 4	1982	9.96	14.8	16.85	11.92	6.72
Rc08G018808	cluster 4	1982	6.06	24.01	32.54	15.97	2.29
Rc09G022002	cluster 4	1982	1.03	1.94	2.15	1.39	0.84
Rc05G011137	cluster 4	1982	24.66	34.3	43.09	31.06	15.96
Rc05G012157	cluster 4	1982	12.54	16.56	18.75	15.09	8.82
Rc01G001508	cluster 4	1982	0.16	1.41	2.55	1.31	0.14
Rc05G012510	cluster 4	1982	1.05	1.97	2.89	1.8	1.08
Rc01G001091	cluster 4	1982	2.34	3.75	5.86	3.41	1.72
Rc08G019153	cluster 4	1982	2.05	6.92	14.26	6.81	0.96
Rc09G021706	cluster 4	1982	4.91	7.58	10.34	7.33	4.1
Rc07G015499	cluster 4	1982	138.62	235.46	288.98	225.02	87.26
Rc07G016992	cluster 4	1982	0.49	0.97	1.15	0.83	0.36
Rc08G019025	cluster 4	1982	0.97	1.46	1.7	1.44	0.92
Rc07G016855	cluster 4	1982	4.82	3.95	5.29	4.29	2.22
Rc05G010294	cluster 4	1982	2.13	1.58	2.39	1.83	0.66
Rc10G024442	cluster 4	1982	11.15	7.09	12.26	8.53	1.62
Rc10G023812	cluster 4	1982	24.54	18.75	25.71	21.07	10.93
Rc10G023469	cluster 4	1982	3.89	2.94	4.07	3.32	1.63
Rc09G021381	cluster 4	1982	25.08	17.29	26.63	19.7	5.2
Rc10G023572	cluster 4	1982	5.83	4.54	6.12	4.88	2.34
Rc08G019276	cluster 4	1982	6.56	5.21	7.1	5.89	3.49
Rc07G015091	cluster 4	1982	58.98	43.64	62.32	50.84	27.96
Rc03G006597	cluster 4	1982	0.95	0.58	1.09	0.78	0.24
Rc06G013678	cluster 4	1982	13.16	11.45	14.39	11.97	8.47
Rc09G020993	cluster 4	1982	7.09	5.46	7.83	5.85	2.98
Rc10G022107	cluster 4	1982	5.17	3.65	6.05	4.24	1.61
Rc07G015809	cluster 4	1982	4.5	2.98	5.21	3.54	1.06
Rc07G016541	cluster 4	1982	4.72	3.06	5.02	3.57	1.71
Rc06G013434	cluster 4	1982	3.75	1.87	4.21	2.35	0.14
Rc01G001157	cluster 4	1982	5.1	3.49	5.49	3.95	1.59
Rc05G011505	cluster 4	1982	5.34	3.25	5.72	3.89	1.14
Rc04G008932	cluster 4	1982	5.33	3.06	6.12	3.73	0.65
Rc07G016311	cluster 4	1982	4.62	3.19	5.12	3.69	1.74
Rc01G001828	cluster 4	1982	92.13	69.36	100.18	75.61	49.35
Rc02G004892	cluster 4	1982	2.03	1.16	2.36	1.33	0.32
Rc06G014859	cluster 4	1982	2.7	1.46	3	1.72	0.44
Rc04G007554	cluster 4	1982	2.62	1.54	3.01	1.7	0.35
Rc10G022153	cluster 4	1982	32.5	23.18	35.94	24.82	13.15
Rc09G019923	cluster 4	1982	6.76	4.94	7.27	5.21	2.99
Rc03G005729	cluster 4	1982	9.53	7.15	10.28	7.67	4.45
Rc06G014051	cluster 4	1982	2.73	1.74	2.56	2.19	1.29
Rc08G018748	cluster 4	1982	3.24	1.96	3.08	2.58	1.42
Rc04G008653	cluster 4	1982	4.33	1.6	3.91	2.61	0.35
Rc07G016396	cluster 4	1982	2.48	1.39	2.45	1.67	0.77
Rc09G021322	cluster 4	1982	146.08	85.61	141.93	99.28	45.77
Rc10G024465	cluster 4	1982	2.61	1.14	2.67	1.64	0.46
Rc09G020281	cluster 4	1982	21.55	11.17	22.07	14.36	5.71
Rc08G017664	cluster 4	1982	5.48	2.12	5.73	3.22	0.21
Rc10G023670	cluster 4	1982	5.35	1.8	5.43	2.84	0.37
Rc01G000791	cluster 4	1982	3.3	1.58	3.23	2.06	0.83
Rc06G014697	cluster 4	1982	1.32	0.63	1.27	0.83	0.11
Rc09G020232	cluster 4	1982	6.45	4.22	6.43	4.67	2.02
Rc02G003342	cluster 4	1982	5.67	3.65	5.7	4.15	1.59
Rc06G013700	cluster 4	1982	2.85	1.6	2.89	2.07	0.71
Rc08G019091	cluster 4	1982	3.29	1.93	3.45	2.52	1
Rc07G015153	cluster 4	1982	10.84	6.75	11.32	8.5	3.9
Rc03G005082	cluster 4	1982	16.75	10.71	16.15	13.04	6.06
Rc05G012307	cluster 4	1982	5.88	4	5.78	4.83	2.85
Rc08G019234	cluster 4	1982	3.22	2.1	3.2	2.71	1.2
Rc01G000777	cluster 4	1982	6.39	2.96	7.15	5.01	2.66
Rc02G004821	cluster 4	1982	2.12	0.77	2.41	1.67	0.77
Rc10G023962	cluster 4	1982	2.31	0.31	2.94	1.59	0.34
Rc06G013417	cluster 4	1982	4.02	1.14	5.26	2.93	0.51
Rc07G016715	cluster 4	1982	15.18	6.46	18.49	12.09	4.32
Rc06G013281	cluster 4	1982	11.31	3.84	14.13	9.27	3.31
Rc01G001265	cluster 4	1982	4.42	2.68	5.01	3.85	2.42
Rc05G011198	cluster 4	1982	769.87	285.69	851.36	509.51	191.8
Rc02G004052	cluster 4	1982	4.08	1.1	4.33	2.31	0.22
Rc06G012842	cluster 4	1982	4.32	1.58	4.85	2.85	0.46
Rc06G013738	cluster 4	1982	6.26	1.91	6.94	4.08	0.59
Rc02G003889	cluster 4	1982	2.65	1.02	2.96	1.81	0.52
Rc04G008055	cluster 4	1982	4.46	1.31	4.7	2.96	0.63
Rc08G017834	cluster 4	1982	10.33	4.15	11.41	7.92	3
Rc01G002859	cluster 4	1982	2.66	1.69	2.76	2.37	1.47
Rc10G022990	cluster 4	1982	9.21	2.4	9.37	7.15	1.04
Rc01G002736	cluster 4	1982	2.78	1.37	2.73	2.26	1.1
Rc05G009400	cluster 4	1982	8.92	5.94	11.27	7.96	3.67
Rc02G005043	cluster 4	1982	8.58	4.87	11.38	7.08	1.65
Rc05G010514	cluster 4	1982	27.47	21.56	32.61	25.22	15.8
Rc08G018010	cluster 4	1982	1.82	1.09	2.59	1.51	0.28
Rc09G021649	cluster 4	1982	15.64	12.37	18.95	14.7	8.79
Rc05G012074	cluster 4	1982	8.94	6.94	11.37	8.51	4.64
Rc02G004597	cluster 4	1982	2.92	1.89	4.06	2.52	1.06
Rc04G007287	cluster 4	1982	22.81	8.78	34.08	17.15	1.49
Rc06G013038	cluster 4	1982	7.72	5.13	9.64	6.63	3.58
Rc07G017072	cluster 4	1982	37.62	28.24	45.47	33.96	21.84
Rc07G016813	cluster 4	1982	5.97	3.36	7.14	4.2	1.49
Rc01G000995	cluster 4	1982	8.49	5.83	9.87	6.57	3.48
Rc10G022652	cluster 4	1982	6.14	3.32	7.54	4.49	1.22
Rc10G024028	cluster 4	1982	3.05	1.53	3.89	2.11	0.38
Rc05G011809	cluster 4	1982	5.72	2.1	7.27	3.21	0.14
Rc05G009344	cluster 4	1982	4.79	2.62	5.77	3.22	1.24
Rc07G016725	cluster 4	1982	4.59	2.42	5.27	3.12	1.31
Rc10G023233	cluster 4	1982	9.04	6.1	10.69	7.66	3.96
Rc07G015733	cluster 4	1982	4.22	1.85	5.66	3.33	0.5
Rc05G011089	cluster 4	1982	4.02	1.49	5.2	2.54	0.4
Rc05G012504	cluster 4	1982	6.03	1.94	7.84	4.1	0.28
Rc06G013034	cluster 4	1982	9.31	4.24	11.14	6.33	1.06
Rc08G019066	cluster 4	1982	1.93	1.17	2.11	1.49	0.76
Rc10G023800	cluster 4	1982	4.84	2.24	5.56	3.59	0.61
Rc02G004053	cluster 4	1982	9.62	6.15	10.52	7.95	4.39
Rc01G000798	cluster 4	1982	10.98	8.25	12.47	10.7	5.84
Rc01G000098	cluster 4	1982	17.71	12.55	19.76	16.46	9.04
Rc01G001025	cluster 4	1982	14.54	10.69	16.76	13.64	7.65
Rc10G023508	cluster 4	1982	1.19	0.52	1.29	1.02	0.11
Rc08G018076	cluster 4	1982	0.99	0.73	1.08	0.96	0.58
Rc07G016675	cluster 4	1982	1.78	0.74	2.58	1.64	0.12
Rc09G021915	cluster 4	1982	4.14	1.7	5.81	3.99	0.59
Rc04G007731	cluster 4	1982	23.14	14.69	28.13	22.19	9.66
Rc05G011241	cluster 4	1982	3.78	1.48	5.11	3.17	0.45
Rc06G012934	cluster 4	1982	4.3	2.59	4.99	3.83	2.09
Rc06G014818	cluster 4	1982	4.75	2.81	5.26	4.16	2.1
Rc01G001169	cluster 4	1982	7.44	2.84	8.47	5.84	1.06
Rc07G015015	cluster 4	1982	1.82	0.99	2.1	1.5	0.64
Rc07G017240	cluster 4	1982	2.45	1.08	3.63	1.4	0.92
Rc05G011220	cluster 4	1982	1.82	0.77	2.91	1.17	0.41
Rc08G019224	cluster 4	1982	6.69	2.06	10.56	4.16	1.09
Rc08G017556	cluster 4	1982	10.08	6.69	12.68	8.07	5.75
Rc02G003006	cluster 4	1982	4.03	2	5.6	2.5	1.26
Rc10G024106	cluster 4	1982	0.99	0.21	1.49	0.54	0.09
Rc05G009303	cluster 4	1982	2.66	1.91	3.12	2.15	1.77
Rc03G005159	cluster 4	1982	6.06	4.65	8.05	5.26	3.33
Rc08G018606	cluster 4	1982	8.22	6	11.34	6.9	4.44
Rc10G024083	cluster 4	1982	4.72	2.75	6.85	3.57	1.74
Rc10G024425	cluster 4	1982	3.72	2.61	4.99	3.01	2.04
Rc06G013740	cluster 4	1982	28.93	22.54	35.08	24.52	16.18
Rc08G019464	cluster 4	1982	1.65	0.91	2.26	1.2	0.29
Rc02G004862	cluster 4	1982	1.98	1.27	2.57	1.37	0.64
Rc04G007139	cluster 4	1982	1.68	1.07	2.1	1.21	0.6
Rc02G003671	cluster 4	1982	1.9	1.11	2.51	1.31	0.67
Rc05G012525	cluster 4	1982	5.56	2.83	7.23	3.41	1.27
Rc03G005728	cluster 4	1982	12.01	8.89	13.28	8.43	5.65
Rc01G002655	cluster 4	1982	1.5	0.79	1.75	0.7	0.15
Rc10G024074	cluster 4	1982	14.58	10.53	15.96	10.44	6.19
Rc10G024262	cluster 4	1982	13.14	7.89	14.87	7.27	2.14
Rc01G001617	cluster 4	1982	44.69	24.2	50.45	21.72	1.92
Rc05G011103	cluster 4	1982	9.79	5.91	10.38	5.27	3.02
Rc08G019414	cluster 4	1982	21.77	9.91	28.12	9.56	3.05
Rc02G003951	cluster 4	1982	8.77	4.21	11.29	4.14	1.6
Rc09G021970	cluster 4	1982	18	10.89	22.75	11.54	6.39
Rc05G012127	cluster 4	1982	3.6	1.05	4.22	1.95	0.25
Rc07G016498	cluster 4	1982	36.14	14.06	41.79	21.06	8.58
Rc02G004649	cluster 4	1982	9.01	5.24	9.86	6.25	4.31
Rc04G007390	cluster 4	1982	14.96	9.42	16.86	10.03	5.43
Rc07G016837	cluster 4	1982	3.06	1.35	3.38	1.75	0.29
Rc05G009419	cluster 4	1982	6.59	3.18	7.4	4.01	0.79
Rc05G010848	cluster 4	1982	2.17	0.95	2.33	1.1	0.36
Rc09G021426	cluster 4	1982	15.4	12.15	17.74	11.94	7.49
Rc10G022494	cluster 4	1982	0.93	0.64	1.13	0.66	0.32
Rc10G024491	cluster 4	1982	2.06	1.15	2.89	1.11	0.09
Rc04G008651	cluster 4	1982	1.37	0.88	1.87	0.88	0.26
Rc08G019261	cluster 4	1982	6.45	4.98	8.26	4.88	2.52
Rc02G003962	cluster 4	1982	6.41	4.86	8.02	5.06	2.74
Rc06G013111	cluster 4	1982	2.71	1.94	3.26	1.83	1.15
Rc04G007827	cluster 4	1982	5.73	4.6	6.34	4.52	3.45
Rc05G010528	cluster 4	1982	144.61	82.32	185.94	76.26	10.67
Rc07G016342	cluster 4	1982	4.14	3.14	6.05	3.56	1.51
Rc02G004692	cluster 4	1982	17.13	14.72	23.52	15.34	8.06
Rc09G021958	cluster 4	1982	1.83	1.49	2.36	1.55	1.02
Rc07G017021	cluster 4	1982	2.79	2.1	3.76	2.12	1.14
Rc02G003375	cluster 4	1982	1.38	0.93	2.06	0.94	0.27
Rc04G007249	cluster 4	1982	42.1	32.88	53.77	35.52	21.7
Rc09G020246	cluster 4	1982	11.91	8.61	16.02	9.74	3.48
Rc05G011213	cluster 4	1982	6.67	4.05	8.52	4.96	1.16
Rc08G017698	cluster 4	1982	1.45	0.91	1.9	1.06	0.12
Rc09G020746	cluster 4	1982	183.46	154.65	240.62	161.01	66.24
Rc06G013120	cluster 4	1982	74.28	61.6	96.74	64.97	28.55
Rc04G007600	cluster 4	1982	145.49	118.21	198.79	124.12	41.76
Rc06G012970	cluster 4	1982	243.39	207.6	315.49	221.77	111.17
Rc09G019850	cluster 4	1982	10.34	7.57	13.86	8.7	2.19
Rc06G012925	cluster 4	1982	13.53	11.43	16.22	11.85	6.76
Rc10G022782	cluster 4	1982	12.48	8.97	12.72	11.61	5.54
Rc06G014666	cluster 4	1982	1.61	1.05	1.81	1.53	0.35
Rc05G009588	cluster 4	1982	7.59	5.03	8.3	7.38	2.62
Rc10G022685	cluster 4	1982	1.58	1.27	1.74	1.64	0.72
Rc10G024193	cluster 4	1982	3.59	2.48	4.1	3.62	0.67
Rc03G006681	cluster 4	1982	1.48	0.98	1.57	1.46	0.17
Rc04G007352	cluster 4	1982	4.02	2.76	4.38	3.87	0.86
Rc02G004876	cluster 4	1982	2.02	1.05	2.54	2.29	0.14
Rc01G002837	cluster 4	1982	1.73	1.12	2.23	1.87	0.33
Rc05G009600	cluster 4	1982	15.15	11.8	18.02	15.92	7.15
Rc08G019503	cluster 4	1982	6.79	4.4	8.41	7.36	0.85
Rc01G002310	cluster 4	1982	4.05	3.15	3.84	3.8	1.91
Rc01G000757	cluster 4	1982	5.08	3.58	4.9	4.94	1.61
Rc01G002674	cluster 4	1982	2.64	1.83	2.52	2.75	0.83
Rc06G012930	cluster 4	1982	1.11	0.83	1.1	1.2	0.52
Rc08G018584	cluster 4	1982	3.2	2.95	3.32	3.43	1.78
Rc10G023349	cluster 4	1982	1.13	1.04	1.26	1.27	0.41
Rc10G022064	cluster 4	1982	28.92	24.3	30.69	30.24	14.12
Rc06G013829	cluster 4	1982	2.38	2	2.48	2.51	1.01
Rc04G007096	cluster 4	1982	36.25	33.04	39.42	33.44	18.89
Rc09G021249	cluster 4	1982	21.05	19.84	23.86	19.7	11.49
Rc07G015397	cluster 4	1982	12.54	11.2	14.63	11.57	5.88
Rc05G012311	cluster 4	1982	17.81	16.24	21.22	16.64	7.55
Rc03G006360	cluster 4	1982	9.4	7.74	9.94	8.03	3.9
Rc06G014285	cluster 4	1982	2.64	2.18	2.83	2.35	0.87
Rc07G016357	cluster 4	1982	7.43	6.28	7.82	6.83	3.28
Rc04G008344	cluster 4	1982	3.4	3	3.97	3.45	1.59
Rc03G005210	cluster 4	1982	4.81	4.28	5.57	4.72	1.69
Rc08G018608	cluster 4	1982	29.22	22.78	30.56	26.72	9.03
Rc01G002584	cluster 4	1982	3.73	2.83	3.96	3.28	1.08
Rc02G003834	cluster 4	1982	11.93	8.86	12.63	10.8	3.87
Rc06G012963	cluster 4	1982	15.51	12.07	16.94	14.7	5.6
Rc02G003269	cluster 4	1982	2.99	2.5	3.19	2.94	1.5
Rc08G018205	cluster 4	1982	8.48	5.28	11.28	7.79	1.13
Rc08G019125	cluster 4	1982	27.54	22.54	32.36	26.48	14.64
Rc04G008040	cluster 4	1982	2.27	1.66	2.77	1.98	0.85
Rc03G005394	cluster 4	1982	14.8	9.88	19.59	13.13	3.78
Rc01G000272	cluster 4	1982	2.78	2.27	3.18	2.6	1.47
Rc01G000349	cluster 4	1982	23.59	18.46	27.83	21.97	9.15
Rc01G002408	cluster 4	1982	9.8	8.23	10.98	9.29	5.24
Rc09G021361	cluster 4	1982	9.44	7.56	11.22	9.36	4.62
Rc10G023977	cluster 4	1982	3.74	3.06	4.36	3.76	2.05
Rc05G012178	cluster 4	1982	19.38	15.83	22.09	18.92	10.45
Rc05G011983	cluster 4	1982	2.11	1.4	2.71	1.99	0.26
Rc01G001775	cluster 4	1982	3	2.49	3.34	2.94	1.67
Rc04G008337	cluster 4	1982	1.34	1.02	1.74	1.25	0.4
Rc10G023876	cluster 4	1982	2.39	1.9	3.1	2.27	0.78
Rc07G016860	cluster 4	1982	8.28	7.18	10.59	8.29	3.5
Rc07G017244	cluster 4	1982	7.9	6.28	10.48	7.67	2.04
Rc10G022540	cluster 4	1982	10.23	8.15	13.35	10.54	4.01
Rc06G013273	cluster 4	1982	135.15	120.4	165.61	111.39	43.49
Rc03G005898	cluster 4	1982	9.61	8.65	11.31	8.19	4.07
Rc08G017962	cluster 4	1982	20.83	19.48	24.8	18.32	10.49
Rc07G016355	cluster 4	1982	198.01	174.18	250.63	158.65	54.16
Rc08G019509	cluster 4	1982	112.19	106.02	138.62	97.13	33.65
Rc05G012191	cluster 4	1982	7.93	7.63	9.59	6.86	3.1
Rc01G001007	cluster 4	1982	200.01	189.7	253.28	169.26	67.15
Rc10G022454	cluster 4	1982	1.88	1.69	2.42	1.52	0.26
Rc10G024388	cluster 4	1982	69.88	65.71	83.93	60.67	30.81
Rc05G011979	cluster 4	1982	2.69	2.22	3.3	2.49	1.06
Rc04G007135	cluster 4	1982	47.88	39.42	55.94	44.09	20.84
Rc03G006799	cluster 4	1982	4.08	3.54	4.73	3.76	2.24
Rc04G007540	cluster 4	1982	140.71	111.36	174.74	120.31	38.97
Rc05G010551	cluster 4	1982	16.61	13.24	19	14.82	5.4
Rc04G007897	cluster 4	1982	9.72	8.55	10.87	8.92	5.03
Rc04G008100	cluster 4	1982	161.41	148.85	205.97	145.81	62.51
Rc07G014979	cluster 4	1982	137.03	122.29	173.17	124.65	60.57
Rc03G005795	cluster 4	1982	23.84	22.04	29.28	22.94	10.37
Rc09G020777	cluster 4	1982	2.47	2.16	3.13	2.38	0.9
Rc09G019701	cluster 4	1982	394.07	335.92	447.6	313.02	152.06
Rc10G023364	cluster 4	1982	8.64	7.57	9.85	7.39	4.01
Rc02G003032	cluster 4	1982	7.47	6.38	8.8	6.11	2.36
Rc09G021922	cluster 4	1982	9.38	8.33	10.84	8.3	5.28
Rc07G016135	cluster 4	1982	1.87	1.57	2.42	1.56	0.45
Rc07G017128	cluster 4	1982	4.69	3.81	5.67	3.95	1.37
Rc01G001237	cluster 4	1982	35.97	30.07	42.67	30.92	13.49
Rc04G007413	cluster 4	1982	561.15	462.2	664.7	477.98	218.76
Rc09G021932	cluster 4	1982	14.36	12.6	16.22	12.57	7.55
Rc04G007244	cluster 4	1982	25.48	22.19	29.81	22.69	11.1
Rc06G013615	cluster 4	1982	10.95	8.25	12.03	8.69	3.47
Rc05G011605	cluster 4	1982	102.23	82.02	111.24	82.15	39.07
Rc10G022265	cluster 4	1982	284.65	226.06	329.94	236.12	93.46
Rc03G006322	cluster 4	1982	6.68	5.29	7.56	5.57	2.65
Rc09G020437	cluster 4	1982	10.94	9.22	12.07	9.41	5.79
Rc05G012612	cluster 4	1982	6.57	5.52	7.32	5.55	3.37
Rc07G015994	cluster 4	1982	116.26	91.08	135.29	87.35	36.68
Rc04G007878	cluster 4	1982	1.74	1.21	2.05	1.13	0.18
Rc02G004384	cluster 4	1982	2.33	1.86	2.67	1.89	1.07
Rc03G006037	cluster 4	1982	14.97	11.77	16.35	11.85	6.99
Rc10G024322	cluster 4	1982	24.89	24.37	34.42	30.21	17.43
Rc08G019406	cluster 4	1982	24.36	24.06	34.21	30.14	16.62
Rc02G003410	cluster 4	1982	2.11	2.02	3.88	3.25	0.54
Rc08G019412	cluster 4	1982	3.55	3.39	5.6	4.82	1.64
Rc08G017516	cluster 4	1982	8.59	9.01	12.58	10.86	5.2
Rc06G013030	cluster 4	1982	92.23	96.14	145.02	118.51	52.22
Rc01G001398	cluster 4	1982	6.73	7.11	10.44	8.78	3.97
Rc01G000357	cluster 4	1982	2.79	3.19	5.54	4.49	1.11
Rc05G011877	cluster 4	1982	11.94	13.36	18.61	15.76	7.28
Rc07G015416	cluster 4	1982	12.59	11.68	15.45	14.68	7.08
Rc01G000507	cluster 4	1982	12.44	12.17	15.48	14.41	6.81
Rc08G018218	cluster 4	1982	2.92	2.76	3.64	3.18	1.55
Rc10G022957	cluster 4	1982	22.69	20.28	30	21.55	11.9
Rc08G019203	cluster 4	1982	8.01	7.05	11.88	7.75	2.77
Rc07G016103	cluster 4	1982	26.44	24.65	34.04	25.5	15.52
Rc06G012811	cluster 4	1982	10.25	9.29	13.84	10.25	5.03
Rc05G011311	cluster 4	1982	32.69	29.13	43.77	32.8	16.24
Rc07G015099	cluster 4	1982	38.28	35.88	51.29	39.3	21.06
Rc07G017300	cluster 4	1982	11.31	9.87	15.59	10.58	3.62
Rc01G002880	cluster 4	1982	1.1	0.97	1.51	1.07	0.37
Rc06G013418	cluster 4	1982	7.05	5.71	9.67	6.49	2.06
Rc05G011708	cluster 4	1982	9.2	8.21	11.55	9.05	5.51
Rc07G016283	cluster 4	1982	35.78	29.52	47.35	34.81	14.36
Rc09G021899	cluster 4	1982	18.25	16.3	24.06	19.47	7.29
Rc07G015414	cluster 4	1982	22.01	20.09	27.28	22.44	10.95
Rc08G019235	cluster 4	1982	31.5	28.75	39.67	32.42	17.71
Rc02G004331	cluster 4	1982	50.45	48.5	65.91	52.07	22.51
Rc03G005655	cluster 4	1982	81.1	75.89	113.23	83.74	32.92
Rc03G005725	cluster 4	1982	9.79	8.94	12.56	10.45	5.8
Rc08G019362	cluster 4	1982	384.75	344.83	531.04	428.32	174.24
Rc05G012472	cluster 4	1982	11.1	9.9	14.39	12	6.68
Rc05G009648	cluster 4	1982	30.15	23.02	53.59	34.83	3.49
Rc09G019789	cluster 4	1982	16.38	14.52	21.06	17.03	9.46
Rc07G015107	cluster 4	1982	12.29	10.49	16.34	12.74	6.26
Rc03G006635	cluster 4	1982	119.55	93.26	163.54	122.73	54.25
Rc04G008366	cluster 4	1982	65.35	52.17	93.61	67.94	28.11
Rc07G016525	cluster 4	1982	18.01	14.68	23.79	17.54	9.06
Rc04G007828	cluster 4	1982	7.86	6.74	10.07	7.88	4.71
Rc09G021007	cluster 4	1982	2.83	2.36	3.88	2.84	1.37
Rc09G020760	cluster 4	1982	14.06	11.81	18.01	13.93	7.47
Rc10G024025	cluster 4	1982	69.16	58.94	91.56	70.51	36.04
Rc02G005040	cluster 4	1982	26.05	24.79	34.56	26.8	16.68
Rc09G019569	cluster 4	1982	19.36	17.81	27.35	19.98	9.88
Rc06G013548	cluster 4	1982	2.35	2.08	3.77	2.59	0.58
Rc01G000490	cluster 4	1982	0.87	0.84	1.24	0.92	0.44
Rc09G021996	cluster 4	1982	12.84	12.5	20.59	14.41	4.91
Rc08G017702	cluster 4	1982	10.57	9.99	14.66	10.73	6.09
Rc10G023520	cluster 4	1982	14.43	13.9	21.11	14.64	7.35
Rc05G011730	cluster 4	1982	104.38	97.25	168.65	107.98	47.36
Rc07G015694	cluster 4	1982	8.43	8.19	13.14	8.63	4.01
Rc09G020275	cluster 4	1982	12.59	12.77	19.8	14.2	7.11
Rc06G013570	cluster 4	1982	10.76	10.67	15.92	11.5	6.32
Rc02G003383	cluster 4	1982	34.89	34.58	51	38.81	20.56
Rc07G016853	cluster 4	1982	18.28	15.52	27.66	22.89	13.29
Rc10G022735	cluster 4	1982	4.14	3.46	6.67	5.55	2.82
Rc06G013178	cluster 4	1982	3.45	2.33	8.48	6.09	0.75
Rc03G006887	cluster 4	1982	39.3	29	74.72	51.94	20.44
Rc01G001311	cluster 4	1982	1.95	1.33	5.88	3.68	0.27
Rc03G005991	cluster 4	1982	15.62	12.63	30.84	21.34	7.41
Rc02G005001	cluster 4	1982	1.67	1.3	3.08	2.25	0.54
Rc04G007229	cluster 4	1982	11.91	10.64	18.12	15.08	7.21
Rc05G009763	cluster 4	1982	8.67	7.57	16.76	11.95	4.32
Rc09G021235	cluster 4	1982	0.75	0.67	1.27	0.97	0.43
Rc02G004129	cluster 4	1982	2.97	2.42	4.93	3.82	1.74
Rc04G007473	cluster 4	1982	31.18	23.72	44.41	34.98	19.39
Rc04G008679	cluster 4	1982	2.38	0.91	5.03	3.06	0.2
Rc03G006224	cluster 4	1982	3.43	1.65	7.33	4.76	0.49
Rc04G007765	cluster 4	1982	40.72	31.3	61.77	47.67	26.72
Rc10G023794	cluster 4	1982	5.05	1.87	9.68	6.82	0.77
Rc09G020843	cluster 4	1982	7.49	3.82	12.95	9.67	2.27
Rc02G003847	cluster 4	1982	2.75	1.68	4.33	3.57	1.41
Rc02G004923	cluster 4	1982	181.54	125	275.03	226.26	114.37
Rc04G007794	cluster 4	1982	10.07	7.14	15.59	13.22	6.17
Rc07G017151	cluster 4	1982	12.99	8.65	18.86	16.7	7.51
Rc07G015516	cluster 4	1982	14.7	13.04	19.36	17.4	9.44
Rc01G001355	cluster 4	1982	14.11	11.23	21.1	16.91	6.46
Rc09G020285	cluster 4	1982	3.91	3.18	6.73	5.12	0.96
Rc06G014738	cluster 4	1982	0.91	0.74	1.5	1.22	0.09
Rc06G013725	cluster 4	1982	2.88	2.61	3.78	3.31	1.57
Rc06G014210	cluster 4	1982	21.46	14.94	28	24.03	7.93
Rc03G005848	cluster 4	1982	12.32	9.07	16.19	12.68	5.64
Rc05G011327	cluster 4	1982	19.44	15.38	24.81	20.63	9.92
Rc03G005544	cluster 4	1982	5.82	4.73	7.84	6.27	3.49
Rc04G009115	cluster 4	1982	9.83	8.08	13.07	10.35	5.64
Rc09G020925	cluster 4	1982	15.13	10.63	20.28	15.83	7.67
Rc06G013242	cluster 4	1982	1.15	0.52	1.97	1.67	0.12
Rc08G018459	cluster 4	1982	0.82	0.57	1.15	1.08	0.31
Rc09G020694	cluster 4	1982	6.2	5	8.65	8.14	4.01
Rc04G008674	cluster 4	1982	0.96	0.72	1.67	1.47	0.42
Rc04G007197	cluster 4	1982	17.36	20.27	24.27	16.06	10.84
Rc05G010776	cluster 4	1982	3.74	4.74	5.64	3.33	1.68
Rc10G023654	cluster 4	1982	6.6	10.42	12.75	6.95	2.73
Rc04G007452	cluster 4	1982	6.49	9.06	10.11	6.18	3.88
Rc05G012027	cluster 4	1982	3.88	5.24	6.61	3.63	2.51
Rc06G014367	cluster 4	1982	0.45	0.78	1.12	0.43	0.2
Rc04G007482	cluster 4	1982	4.88	8.88	11.1	3.1	0.55
Rc02G004414	cluster 4	1982	0.65	1.22	1.52	0.43	0.13
Rc03G005243	cluster 4	1982	1.06	1.88	2.4	0.58	0.14
Rc03G005372	cluster 4	1982	1.36	1.48	2.32	1.07	0.63
Rc09G019763	cluster 4	1982	7.53	7.92	12.9	5.81	2.59
Rc03G005294	cluster 4	1982	5.93	6.74	10.35	3.68	0.55
Rc04G008416	cluster 4	1982	13.99	14.73	18.7	12.25	9.3
Rc07G015800	cluster 4	1982	0.41	0.55	1.09	0.31	0
Rc07G017163	cluster 4	1982	0.71	0.9	1.9	0.38	0.05
Rc04G008245	cluster 4	1982	36.99	39.1	47.56	31.41	15.61
Rc03G005959	cluster 4	1982	10.25	11	12.59	9.36	6.21
Rc01G002855	cluster 4	1982	21.44	22.09	28.55	17.97	9.45
Rc05G009759	cluster 4	1982	1.16	1.23	1.75	0.88	0.13
Rc02G004983	cluster 4	1982	11.49	11.8	15.98	8.5	2.07
Rc06G013241	cluster 4	1982	2	2.11	2.69	1.59	0.68
Rc10G024300	cluster 4	1982	1.69	1.72	2.4	1.23	0.33
Rc05G010309	cluster 4	1982	12.33	14.3	16.97	11.08	6.16
Rc01G000607	cluster 4	1982	11	11.87	14	10.39	6.94
Rc08G019204	cluster 4	1982	175.47	192.74	254.25	147.13	73.94
Rc07G017017	cluster 4	1982	23.53	25.16	34.84	18.11	6.79
Rc01G002276	cluster 4	1982	13.83	15.34	19.21	11.43	6
Rc07G014982	cluster 4	1982	4.87	4.54	7.89	3.93	0.24
Rc02G003565	cluster 4	1982	54.06	49.54	79.86	44.46	16.29
Rc05G009397	cluster 4	1982	278.34	258	378.94	232.48	115.15
Rc05G009598	cluster 4	1982	1.79	1.77	2.33	1.72	1.06
Rc05G012424	cluster 4	1982	9.74	8.8	13.79	8.61	3.18
Rc09G020020	cluster 4	1982	18.08	17.5	22.73	15.2	8.14
Rc10G024502	cluster 4	1982	24.5	22.96	30.6	20.81	12.44
Rc09G020172	cluster 4	1982	93.98	90.22	124.79	83.09	35.7
Rc10G024376	cluster 4	1982	209.81	194.66	273.93	177.09	77.56
Rc01G002583	cluster 4	1982	10	10	12.83	9.43	4.64
Rc10G022293	cluster 4	1982	17.26	17.34	22.93	15.88	7.24
Rc02G003883	cluster 4	1982	15.81	15.45	21.6	14.72	6.02
Rc09G019748	cluster 4	1982	2.39	2.4	3.26	2.32	1.02
Rc09G020325	cluster 4	1982	24.02	23.37	32.36	23.15	10.2
Rc03G006500	cluster 4	1982	0.64	0.67	1.05	0.65	0.11
Rc10G022340	cluster 4	1982	30	31.41	41.27	29.45	13.3
Rc05G011410	cluster 4	1982	19.6	21.05	28.13	19.75	10.74
Rc04G007881	cluster 4	1982	1.76	1.94	2.65	1.78	0.79
Rc10G023798	cluster 4	1982	6.46	6.87	10.29	5.82	0.89
Rc09G020096	cluster 4	1982	267.91	276.48	398.61	251.93	91.06
Rc03G005375	cluster 4	1982	2.78	3	4.4	2.46	0.8
Rc08G018415	cluster 4	1982	7.67	8.35	12.07	7.03	4.09
Rc09G021653	cluster 4	1982	6.62	8.06	13.91	6.31	0.83
Rc03G006877	cluster 4	1982	2.8	3.06	4.58	2.69	1.21
Rc04G007965	cluster 4	1982	7.94	8.31	10.62	7.62	5.31
Rc10G022629	cluster 4	1982	5.64	5.57	7.66	5.38	3.43
Rc10G022381	cluster 4	1982	11.54	11.01	17.07	9.74	4.77
Rc05G011148	cluster 4	1982	19.12	18.7	26.6	17.19	11.1
Rc06G013076	cluster 4	1982	62.26	64.21	82.81	56.22	39.24
Rc08G018827	cluster 4	1982	12.58	12.44	17.3	10.75	6.3
Rc06G014755	cluster 4	1982	2.1	1.68	2.95	1.5	0.51
Rc09G020003	cluster 4	1982	2.3	1.83	3.03	1.57	0.65
Rc09G020575	cluster 4	1982	9.61	8.35	11.18	8.08	5.29
Rc02G004216	cluster 4	1982	15.83	12.94	20.05	12.01	5.03
Rc01G002567	cluster 4	1982	17.9	15.82	21.35	15.08	9.7
Rc09G019818	cluster 4	1982	26.11	21.85	33.22	21.03	9.73
Rc02G003530	cluster 4	1982	16.77	14.53	19.33	13.15	7.01
Rc05G012383	cluster 4	1982	11.69	9.99	13.85	8.87	3.92
Rc09G021012	cluster 4	1982	9.04	7.85	11.12	6.91	2.63
Rc06G013546	cluster 4	1982	2.82	2.34	3.62	1.9	0.29
Rc10G023623	cluster 4	1982	181.4	166.63	208.12	149.68	96.47
Rc10G023787	cluster 4	1982	161.34	145.34	209.55	124.74	48.19
Rc05G009619	cluster 4	1982	6.11	5.5	7.4	5.06	2.85
Rc05G012005	cluster 4	1982	6.58	5.9	7.89	5.19	2.97
Rc07G015811	cluster 4	1982	110.25	107.6	171.68	73.61	12.48
Rc08G019117	cluster 4	1982	6.11	6.03	8.03	5.02	2.95
Rc09G021867	cluster 4	1982	3.19	3.1	4.63	2.19	0.71
Rc03G005863	cluster 4	1982	3.58	3.53	4.92	2.7	1.27
Rc06G013943	cluster 4	1982	6.31	6.26	8.16	4.95	2.94
Rc04G007245	cluster 4	1982	5.49	5.17	7.89	3.85	0.89
Rc03G005373	cluster 4	1982	1.3	1.19	1.81	0.86	0.27
Rc02G003363	cluster 4	1982	7.67	7.67	9.23	6.35	4.51
Rc10G023744	cluster 4	1982	23.33	28.43	37.93	24.83	15.05
Rc07G015569	cluster 4	1982	7.32	8.92	12.23	7.32	3.92
Rc03G005182	cluster 4	1982	22.44	35.02	53.54	22.5	2.99
Rc03G005917	cluster 4	1982	15.3	18.98	25.85	14.82	6.31
Rc01G002423	cluster 4	1982	38.66	45.21	57.9	38.83	20.62
Rc04G008024	cluster 4	1982	10.2	12.18	16.59	9.9	4.17
Rc09G021259	cluster 4	1982	1.1	2.02	2.95	1.43	0.22
Rc10G023368	cluster 4	1982	7.73	9.04	12.56	8.4	4.1
Rc05G010348	cluster 4	1982	2.53	2.86	4.27	2.77	1.29
Rc08G017928	cluster 4	1982	39.08	40.22	57.76	39	19.8
Rc09G021354	cluster 4	1982	5.29	5.57	7.66	5.42	2.85
Rc09G020342	cluster 4	1982	38.53	39.98	54.77	40.63	23.63
Rc03G005346	cluster 4	1982	22.28	24.77	38.59	22.62	10.52
Rc01G000612	cluster 4	1982	4.85	5.38	7.89	5.32	3.21
Rc02G004641	cluster 4	1982	3.58	4.23	4.91	4.07	1.25
Rc04G007771	cluster 4	1982	23.78	27.19	30.33	25.64	12.96
Rc01G002661	cluster 4	1982	8.47	10.07	11.04	9.48	5.16
Rc05G010715	cluster 4	1982	95.15	114.06	125.03	106.54	55.39
Rc09G020531	cluster 4	1982	0.96	1.3	1.55	1.16	0.26
Rc03G006721	cluster 4	1982	1.76	2.55	2.98	2.11	0.49
Rc07G016253	cluster 4	1982	73.28	90.45	100.36	81.63	44.61
Rc09G021538	cluster 4	1982	3.1	3.06	3.81	2.71	1.09
Rc05G010869	cluster 4	1982	17.64	17.97	22.82	15.23	5.38
Rc01G000281	cluster 4	1982	15.65	16	18.74	14.37	7.36
Rc04G008008	cluster 4	1982	4.14	4.06	4.83	3.89	2.2
Rc06G014124	cluster 4	1982	4.59	4.55	5.36	4.5	2.66
Rc03G005895	cluster 4	1982	14.7	14.6	18.95	14.22	5.34
Rc10G022123	cluster 4	1982	108.25	109.38	132.95	105.58	53.9
Rc05G012711	cluster 4	1982	17.16	17.54	20.49	16.69	7.78
Rc03G005094	cluster 4	1982	54.24	58.13	68.3	53.17	30.77
Rc08G017688	cluster 4	1982	21.1	21.86	26.69	19.9	9.64
Rc05G012596	cluster 4	1982	0.93	1.01	1.23	0.95	0.4
Rc09G020188	cluster 4	1982	33.87	34.99	41.69	33.58	17.48
Rc04G007799	cluster 4	1982	62.54	75.6	86.8	62.03	30.54
Rc06G014808	cluster 4	1982	103.44	125.39	148.04	105.89	52.18
Rc01G002676	cluster 4	1982	223.36	261.51	308.98	232.2	105.86
Rc06G013078	cluster 4	1982	3.75	4.55	5.76	3.39	0.39
Rc03G005453	cluster 4	1982	19.28	25.01	28.32	18.47	9.76
Rc03G005979	cluster 4	1982	2.94	3.73	4.26	2.72	1.26
Rc09G019889	cluster 4	1982	2.83	4.34	4.91	2.82	0.32
Rc09G020586	cluster 4	1982	2.06	2.67	2.99	2.1	0.88
Rc03G005477	cluster 4	1982	8.51	9.14	10.95	9.85	5.29
Rc02G003732	cluster 4	1982	2.95	3.46	4.87	4.02	1.06
Rc02G004737	cluster 4	1982	5.89	6.5	7.67	7.55	3.7
Rc07G016727	cluster 4	1982	1.45	1.86	2.22	2.1	0.49
Rc10G022504	cluster 4	1982	0.46	0.78	1.04	0.91	0
Rc10G023513	cluster 4	1982	0.69	0.82	1.01	0.88	0.05
Rc09G021541	cluster 4	1982	12.13	12.96	14.85	14	6.28
Rc02G003848	cluster 4	1982	16.51	17.16	23.12	18.9	4.25
Rc01G000456	cluster 4	1982	6.55	7.16	8.64	7.37	3.37
Rc03G006718	cluster 4	1982	63.97	76.87	94.48	77.39	33.7
Rc05G012228	cluster 4	1982	18.37	22.52	28.12	22.31	10.96
Rc05G010269	cluster 4	1982	4.35	5.3	7.91	5.17	1.38
Rc05G011211	cluster 4	1982	8.43	9.79	12.19	9.33	5.13
Rc01G002660	cluster 4	1982	79.69	83.5	106.59	85.53	45.14
Rc07G015674	cluster 4	1982	0.91	0.99	1.21	0.99	0.56
Rc01G000214	cluster 4	1982	8.95	9.87	13.51	10.3	5.6
Rc02G004178	cluster 4	1982	7.1	7.66	10.5	8.2	4.46
Rc02G004620	cluster 4	1982	53.87	60.12	78.63	64.18	35.34
Rc06G013611	cluster 4	1982	27.84	30.19	41.95	33.86	18.96
Rc04G007067	cluster 4	1982	9.75	9.89	13.21	11.08	6.41
Rc04G008130	cluster 4	1982	40.68	40.52	61.49	46.68	19.07
Rc05G009680	cluster 4	1982	24.01	24.82	34.36	26.57	12.98
Rc05G009907	cluster 4	1982	8.56	8.96	12.17	9.51	5.12
Rc10G023981	cluster 4	1982	15.77	15.53	20.35	17.4	9.6
Rc10G024362	cluster 4	1982	9.49	9.7	12.51	10.8	6.1
Rc07G016887	cluster 4	1982	80.43	109.28	115.8	94.79	54.37
Rc01G001730	cluster 4	1982	4.84	6.83	7.26	5.97	2.88
Rc04G007763	cluster 4	1982	42.29	61.35	63.53	56.33	30.26
Rc03G006345	cluster 4	1982	8.81	11.79	12.56	11.58	5.35
Rc01G001382	cluster 4	1982	9.48	8.85	13.47	12.44	6.68
Rc05G010623	cluster 4	1982	31.14	29.04	53.52	45.16	21.19
Rc05G010508	cluster 4	1982	12.5	11.86	22.14	19.76	8.56
Rc05G009335	cluster 4	1982	11.92	11.72	31.51	22.02	4.22
Rc07G016987	cluster 4	1982	5.2	5.49	8.32	6.92	3.88
Rc09G021471	cluster 4	1982	49.06	53.24	98.03	75.76	29.84
Rc08G019143	cluster 4	1982	256.33	281.13	463.31	364.22	185.84
Rc07G015135	cluster 4	1982	8.31	9.27	15.09	12.81	7.06
Rc05G012149	cluster 4	1982	35.63	37.5	62.73	54.5	28.7
Rc04G008739	cluster 4	1982	9.44	9.83	17.37	14.25	7.44
Rc01G002821	cluster 4	1982	27.29	30.7	55.58	44.41	18.4
Rc07G016313	cluster 4	1982	110.81	121.17	190.58	159.37	87.06
Rc05G011965	cluster 4	1982	9.83	10.62	19.55	16.03	6.31
Rc05G010417	cluster 4	1982	3.33	4.63	8.25	7.64	3.14
Rc02G003710	cluster 4	1982	1.36	1.64	2.81	2.49	1.11
Rc06G013010	cluster 4	1982	3.78	4.6	6.71	6.5	2.98
Rc10G022285	cluster 4	1982	325.86	427	630.72	557.57	257.35
Rc10G023725	cluster 4	1982	24.15	35.85	54.1	48.16	21.41
Rc05G012569	cluster 4	1982	3.37	2.87	10.2	6.49	1.84
Rc08G019183	cluster 4	1982	5.96	5.6	10.61	7.73	4.91
Rc04G008619	cluster 4	1982	4.53	4.5	7.66	5.89	4.17
Rc05G012332	cluster 4	1982	5.7	5.63	12.58	8.74	4.76
Rc07G017178	cluster 4	1982	8.06	7.36	24.68	15.33	5.63
Rc10G022676	cluster 4	1982	25.73	28.38	55.5	35.34	19.11
Rc05G010703	cluster 4	1982	2.06	2.52	5.96	3.58	1.23
Rc01G002644	cluster 4	1982	0.51	0.63	2.14	1.18	0.24
Rc04G009202	cluster 4	1982	13.07	13.44	31.68	19.98	9.32
Rc01G000469	cluster 4	1982	16.83	18.9	35.77	25.85	13.46
Rc03G005540	cluster 4	1982	32.74	33.94	59.65	45.3	26.2
Rc07G016270	cluster 4	1982	1.22	2.56	7.88	4.01	0.93
Rc01G002370	cluster 4	1982	0.87	1.73	5.26	2.77	0.62
Rc10G024114	cluster 4	1982	3.3	3.83	6.46	4.71	2.86
Rc05G010473	cluster 4	1982	24.27	26.51	49.13	37.53	23.58
Rc01G001789	cluster 4	1982	0.03	0.3	1.86	1.03	0.05
Rc01G001788	cluster 4	1982	0	0.34	2.31	1.33	0.03
Rc02G003528	cluster 4	1982	1.72	2.24	6.18	4.37	1.87
Rc05G010222	cluster 4	1982	6.72	7.85	18.34	13.69	7.05
Rc03G005196	cluster 4	1982	0.63	0.78	2.42	1.58	0.75
Rc07G016946	cluster 4	1982	23.38	29.35	72.99	51.08	26.34
Rc01G001783	cluster 4	1982	0	0.51	3.66	1.82	0.05
Rc10G023723	cluster 4	1982	12.44	16.69	44.39	28.02	10.59
Rc10G023307	cluster 4	1982	9.67	11.39	20.43	16.51	9.31
Rc04G008533	cluster 4	1982	83.39	105.31	210.4	162.22	70.51
Rc09G021013	cluster 4	1982	0.12	0.32	1.05	0.66	0.12
Rc03G005598	cluster 4	1982	0.68	0.76	2.18	1.46	0.49
Rc08G017932	cluster 4	1982	10.13	11.15	37.39	24.55	7.53
Rc05G012269	cluster 4	1982	3.84	3.83	8.57	6.78	3.21
Rc01G000891	cluster 4	1982	16.38	16.43	32.86	26.21	14.17
Rc07G016927	cluster 4	1982	6.53	8.56	12.42	9.99	6.3
Rc01G001734	cluster 4	1982	45.1	78.71	110.02	89.28	52.96
Rc01G001221	cluster 4	1982	12.63	35.11	61.47	42.28	17.07
Rc07G015514	cluster 4	1982	1.54	4.09	6.31	5.34	0.82
Rc08G018603	cluster 4	1982	22.54	29.89	48.25	38.93	16.64
Rc04G007104	cluster 4	1982	62.61	91.73	129.58	102.46	49.31
Rc05G012499	cluster 4	1982	0.31	0.59	1.04	0.72	0.07
Rc01G000941	cluster 4	1982	1.74	1.88	2.95	2.25	1.35
Rc04G008133	cluster 4	1982	44.97	50.54	91.98	64.35	30.17
Rc04G007261	cluster 4	1982	39.79	42.79	73.38	52.18	26.7
Rc03G006753	cluster 4	1982	4.68	5.8	9.17	6.66	3.65
Rc07G015045	cluster 4	1982	3.45	4.24	7.56	4.73	2.45
Rc10G022756	cluster 4	1982	4.89	5.57	11.36	6.61	2.76
Rc01G001201	cluster 4	1982	0.96	1.17	2.66	1.51	0.39
Rc09G021398	cluster 4	1982	7.66	9.07	16.63	10.55	4.13
Rc07G016377	cluster 4	1982	2.6	3.42	5.12	3.39	1.72
Rc03G006243	cluster 4	1982	23.77	30.65	45.45	31.23	13.55
Rc02G004724	cluster 4	1982	15.96	18.5	24.98	18.67	11.34
Rc05G012237	cluster 4	1982	0.47	0.62	1.02	0.61	0.21
Rc10G024037	cluster 4	1982	17.53	21.98	31.52	21.18	10.34
Rc09G021236	cluster 4	1982	4.78	4.77	8.25	8.45	3.89
Rc08G017573	cluster 4	1982	2.89	2.78	4.94	5.39	2.18
Rc01G000662	cluster 4	1982	0.8	0.56	1.21	1.28	0.38
Rc07G016672	cluster 4	1982	23.04	19.35	41.32	42.08	12.74
Rc04G007259	cluster 4	1982	16.16	14.35	25.85	25.52	9.96
Rc01G002669	cluster 4	1982	1.24	2.04	2.62	3.31	0.53
Rc08G019053	cluster 4	1982	7.44	7.93	9.04	10.02	4.72
Rc10G023775	cluster 4	1982	4.2	0.57	7.24	5.1	4.71
Rc05G011943	cluster 4	1982	25.59	12.93	32.52	26.17	20.29
Rc05G010009	cluster 4	1982	54.42	12.57	86.49	60.39	36.07
Rc10G023681	cluster 4	1982	28.84	11.55	40.51	25.54	23.06
Rc08G018257	cluster 4	1982	2.77	1.11	3.88	2.67	2.14
Rc07G016257	cluster 4	1982	62.26	28.3	66.48	75.35	48.36
Rc04G007963	cluster 4	1982	12.82	4.45	12.14	13.99	9.85
Rc09G019765	cluster 4	1982	1.24	0.62	1.41	1.44	1.39
Rc08G017852	cluster 4	1982	3.27	1.37	4.11	3.66	3.75
Rc08G019200	cluster 4	1982	6.19	2.07	7.22	6.91	5.9
Rc03G005592	cluster 4	1982	2.87	1.54	2.98	2.87	2.84
Rc05G009663	cluster 4	1982	6.78	3.76	9.69	6.14	4.34
Rc07G015829	cluster 4	1982	1.28	0.25	2.66	1.15	0.56
Rc05G012540	cluster 4	1982	22.76	8.36	39.45	21.13	12.88
Rc08G018522	cluster 4	1982	16.51	5.21	33.09	15.48	6.16
Rc05G012082	cluster 4	1982	0.56	0.07	1.13	0.38	0.18
Rc03G005273	cluster 4	1982	0.71	0.31	1.2	0.56	0.32
Rc05G009931	cluster 4	1982	0.89	0.33	1.44	0.96	0.49
Rc01G000074	cluster 4	1982	2	0.04	4.46	2.54	0.75
RcUnG024659	cluster 4	1982	2.38	1.66	2.88	2.29	1.82
Rc02G004447	cluster 4	1982	6.01	1.29	9.41	5.5	3.1
Rc10G023179	cluster 4	1982	2.86	0.58	4.64	1.85	0.26
Rc03G005664	cluster 4	1982	0.93	0.37	1.32	0.72	0.41
Rc05G010952	cluster 4	1982	114.75	46.22	176.13	84.41	25.27
Rc02G004336	cluster 4	1982	2.95	0.97	4.86	2.3	0.27
Rc07G017064	cluster 4	1982	1.51	0.47	2.65	1.16	0.19
Rc01G001737	cluster 4	1982	3.88	1.02	6.53	3.24	0.42
Rc10G023352	cluster 4	1982	2.86	0.9	5.05	2.96	0.19
Rc01G000441	cluster 4	1982	3.74	1.85	6.11	3.79	1.14
Rc03G005911	cluster 4	1982	8.54	4.41	13.48	8.79	3.05
Rc07G015646	cluster 4	1982	37.27	27.26	49.37	35.29	21.07
Rc07G017033	cluster 4	1982	5.31	3.49	7.25	4.9	2.62
Rc01G000883	cluster 4	1982	3.17	2.29	4.28	3.11	1.8
Rc08G019027	cluster 4	1982	3.35	2.09	4.92	3.51	2.19
Rc09G019967	cluster 4	1982	1.5	0.29	2.73	1.46	0.27
Rc07G016667	cluster 4	1982	1.74	0.38	3.41	1.76	0.11
Rc06G013106	cluster 4	1982	2.75	1.86	3.84	2.73	1.76
Rc09G019600	cluster 4	1982	12.09	6.66	15.92	11.34	6.61
Rc04G008152	cluster 4	1982	3.47	2.15	4.18	3.43	1.92
Rc03G006129	cluster 4	1982	2.49	1.36	3.05	2.53	1.26
Rc06G012851	cluster 4	1982	1.01	0.25	1.36	0.91	0.21
Rc03G005692	cluster 4	1982	6.3	1.1	10.27	6.72	0.58
Rc05G012574	cluster 4	1982	7.06	1.3	11.36	7.25	0.78
Rc05G012748	cluster 4	1982	0.9	0.57	1.07	0.97	0.57
Rc10G022226	cluster 4	1982	17.48	2.06	29.86	23.81	2.49
Rc09G019662	cluster 4	1982	2.46	1.25	3.49	2.85	0.81
Rc10G024315	cluster 4	1982	3.44	0.69	4.04	2.76	0.45
Rc05G010110	cluster 4	1982	31.54	6.04	38.76	26.62	2.53
Rc10G022859	cluster 4	1982	2.84	1.48	3.12	2.5	1.23
Rc10G022837	cluster 4	1982	2.89	1.18	3.26	2.73	1.11
Rc07G017131	cluster 4	1982	4.54	2.43	4.83	4.36	2.24
Rc02G004558	cluster 4	1982	18.34	6.72	22.15	17.99	6.87
Rc08G017657	cluster 4	1982	10.05	5.02	10.91	9.27	5.34
Rc06G013806	cluster 4	1982	7.66	3.94	8.77	7.41	5.73
Rc05G009658	cluster 4	1982	13.23	1.75	14.52	11.26	7.41
Rc09G021887	cluster 4	1982	1.27	0.35	1.55	1.11	0.59
Rc05G011578	cluster 4	1982	19.29	9.19	22.28	19.03	11.39
Rc02G003002	cluster 4	1982	4.51	1.57	4.85	4.04	2.42
Rc06G014112	cluster 4	1982	1.09	0.65	1.14	1.01	0.75
RcUnG024616	cluster 4	1982	1.24	0.75	1.39	1.38	0.97
Rc10G022581	cluster 4	1982	2.6	1.52	3.04	2.75	1.96
Rc04G007430	cluster 4	1982	10.97	5.52	11.46	10.82	7.04
Rc08G018194	cluster 4	1982	71.36	30.48	75.61	49.57	31.95
Rc01G000850	cluster 4	1982	2.22	0.68	2.29	1.16	0.82
Rc01G001356	cluster 4	1982	1.89	0.29	1.97	0.87	0.58
Rc05G011199	cluster 4	1982	2.7	0.35	2.59	1.03	0.44
Rc09G021592	cluster 4	1982	14.66	3.49	17.45	5.53	3.59
Rc06G012964	cluster 4	1982	1.73	0.36	2	0.62	0.31
Rc08G019194	cluster 4	1982	8.82	4.37	9.61	5.61	3.96
Rc05G011674	cluster 4	1982	8.01	3.21	7.73	3.69	2.36
Rc05G010364	cluster 4	1982	1.28	0.47	1.4	0.52	0.29
Rc04G008038	cluster 4	1982	1.43	0.54	1.44	0.63	0.55
Rc10G022706	cluster 4	1982	3.35	1.28	2.96	1.83	1.15
Rc05G009356	cluster 4	1982	2.91	0.79	2.44	1.49	0.63
Rc03G005702	cluster 4	1982	12.67	3.71	12.07	6.03	1.48
Rc05G012136	cluster 4	1982	3.58	1.36	2.82	2.3	1.09
Rc03G005521	cluster 4	1982	5.64	1.16	4.35	2.96	0.43
Rc09G021765	cluster 4	1982	2	0.87	1.67	1.36	0.47
Rc09G019940	cluster 4	1982	2.11	1.32	1.91	1.59	1.11
Rc09G021797	cluster 4	1982	9.75	4.47	7.94	6.44	4.5
Rc03G005880	cluster 4	1982	1.21	0	0.84	0.46	0.04
Rc05G010057	cluster 4	1982	42.55	10.77	31.71	19.42	14.48
Rc08G019427	cluster 4	1982	1.14	0.42	1.07	0.72	0.79
Rc09G020299	cluster 4	1982	1.74	0.3	1.63	0.91	0.79
Rc04G007874	cluster 4	1982	1.14	0.48	1	0.52	0.63
Rc10G022060	cluster 4	1982	10.1	5.45	8.84	9.32	6.74
Rc01G001110	cluster 4	1982	5.14	1.98	4.8	4.85	2.6
Rc05G012663	cluster 4	1982	14.88	5.5	13.64	12.58	6.42
Rc09G019659	cluster 4	1982	1.16	0.27	0.72	0.82	0.31
Rc05G010195	cluster 4	1982	2.23	0.56	1.38	1.48	0.69
Rc04G008991	cluster 4	1982	73.91	19.24	67.74	50.91	23.64
Rc09G021991	cluster 4	1982	20.38	8.93	17.64	15.53	8.36
Rc02G004640	cluster 4	1982	1.79	0.77	1.47	1.42	0.71
Rc06G013052	cluster 4	1982	14.42	6.99	11.43	10.7	6.28
Rc06G013606	cluster 4	1982	4.71	2.9	4.6	5.05	2.43
Rc02G003609	cluster 4	1982	1.12	0.57	0.98	1.13	0.45
Rc02G004757	cluster 4	1982	16.04	9.85	16.05	15.26	7.9
Rc05G010546	cluster 4	1982	19.61	9.66	18.98	17.69	8.15
Rc04G007092	cluster 4	1982	25.6	14.01	24.36	22.17	11.32
Rc06G013297	cluster 4	1982	1.96	0.74	1.71	1.72	0.49
Rc09G019939	cluster 4	1982	21.57	13.27	18.96	18.14	9.86
Rc07G015109	cluster 4	1982	2.72	1	2.16	1.81	0.22
Rc06G013262	cluster 4	1982	4.65	2.44	3.96	3.61	1.2
Rc08G019146	cluster 4	1982	4.98	2.8	3.92	4.25	2.01
Rc05G010435	cluster 4	1982	7.81	2.33	5.89	7.88	3.44
Rc01G001979	cluster 4	1982	2.3	0.66	1.64	2.23	0.62
Rc10G024047	cluster 4	1982	9.19	3.44	5.7	8.93	3.78
Rc04G007349	cluster 4	1982	1.99	1.75	2.69	2.59	1.03
Rc03G005353	cluster 4	1982	1.59	1.27	1.81	1.92	0.7
Rc07G017210	cluster 4	1982	19.16	14.6	21.91	28.24	8.51
Rc03G005879	cluster 4	1982	0.59	0.38	1.12	1.45	0.15
Rc10G022710	cluster 4	1982	5.72	4.69	7.31	8.86	3.41
Rc04G009162	cluster 4	1982	4.47	2.44	5.79	6.62	2.3
Rc04G007904	cluster 4	1982	7.22	3.78	9.86	10.52	2.01
Rc02G004043	cluster 4	1982	3.61	2.22	4.75	4.66	1.91
Rc09G020206	cluster 4	1982	6.79	3.42	7.71	8.47	3.99
Rc01G000885	cluster 4	1982	43.24	18.59	56.04	54.74	22.55
Rc03G006072	cluster 4	1982	1	0.58	0.8	0.98	0.31
Rc06G014085	cluster 4	1982	0.98	0.64	0.72	1.03	0.37
Rc10G024276	cluster 4	1982	6.8	6.21	6.91	8.35	3.57
Rc02G004488	cluster 7	11212	3.4	3.49	2.5	3.22	1.99
Rc03G005906	cluster 7	11212	1.41	1.55	0.98	1.55	0.62
RcUnG024793	cluster 7	11212	1.31	1.42	1.05	1.6	0.88
RcUnG025110	cluster 7	11212	2.17	2.41	1.18	3.15	1.78
RcUnG025310	cluster 7	11212	0.97	1.08	0.58	1.31	0.78
Rc10G022779	cluster 7	11212	3.86	1.59	2.11	2.11	3.61
Rc05G011168	cluster 7	11212	47.7	0.84	5.04	13.33	32.87
Rc10G024384	cluster 7	11212	15.25	6.05	8.13	7.1	10.78
Rc04G008671	cluster 7	11212	10.57	4.26	5.42	5.77	7.73
Rc06G013355	cluster 7	11212	11.06	7.57	6.92	5.19	8.49
Rc05G009667	cluster 7	11212	1.02	0.66	0.33	0.18	0.83
Rc04G008868	cluster 7	11212	13.74	7.63	1.2	1.48	7.06
Rc10G023734	cluster 7	11212	19.56	12.94	3.7	3.72	12.09
Rc05G010273	cluster 7	11212	9.75	6.97	4.15	3.69	6.13
Rc08G017494	cluster 7	11212	2.93	2.11	1.15	1.07	1.92
Rc07G017140	cluster 7	11212	3.88	2.42	0.92	1.33	2.72
[truncated: 11,196 more rows]

## Sheet: Table S9
Table S9 Cis-elements in the promoters of MADS16 target genes
Number	Gene Name	Site	Site	element
1	RcMADS6	445	485	CArG
2	RcMADS6	1143	1179	Cytokinin
3	RcMADS6	1331	1365	GARE
4	RcHB13	227	263	SAUR
5	RcHB13	370	410	CArG
6	RcHB13	720	755	ERF3
7	RcHB13	834	871	bZIP
8	RcHB13	1418	1455	ABA
9	RcHB13	559	593	GARE
10	RcHB13	1586	1621	ERF3
11	RcHB13	1663	1698	Cyc
12	RcHB13	1734	1771	MYB
13	RcHB13	1815	1850	HD
14	RcHB13	1967	2007	CArG
15	RcSWEET1	451	488	ABA
16	RcSWEET1	1660	1695	ABA
17	RcSWEET1	1854	1889	Auxin/SA
18	RcSWEET1	523	563	CArG
19	RcSWEET1	123	158	ERF3
20	RcSWEET1	718	754	GARE
21	RcSWEET1	1423	1458	HD
22	RcSWEET1	243	279	SAUR
23	RcBHLH145	417	457	CArG
24	RcBHLH145	451	487	MYC/ABRE
25	RcBHLH145	538	573	Auxin/SA
26	RcBHLH145	865	900	HD
27	RcBHLH145	942	978	SAUR
28	RcBHLH145	1322	1359	MYB
29	RcBHLH145	1915	1949	GARE
30	RcMYB73	114	154	CArG
31	RcMYB73	227	263	Auxin/SA
32	RcbZIP44	36	71	ARF
33	RcbZIP44	105	140	HD
34	RcbZIP44	207	244	MYB
35	RcbZIP44	352	389	GARE
36	RcbZIP44	620	656	MYC/ABRE
37	RcbZIP44	805	844	HD
38	RcbZIP44	1100	1135	Auxin/SA
39	RcbZIP44	1214	1254	CArG
40	RcbZIP44	1267	1292	HD
41	RcbZIP44	1312	1350	E2F
42	RcbZIP44	1434	1469	Cyc
43	RcbZIP44	1542	1579	MYB
44	RcbZIP44	1629	1667	ABA
45	RcSAUR50	280	318	E2F
46	RcSAUR50	347	383	MYC/ABRE
47	RcSAUR50	602	637	ERF3
48	RcSAUR50	965	1001	ABA
49	RcSAUR50	1240	1277	bZIP
50	RcSAUR50	1495	1530	HD
51	RcSAUR50	1886	1921	ERF3
52	RcSAUR50	1945	1979	GARE
53	RcMADS16	5	44	HD
54	RcMADS16	218	253	HD
55	RcMADS16	221	257	SAUR
56	RcMADS16	348	382	GARE
57	RcMADS16	467	507	CArG
58	RcMADS16	581	616	ERF3
59	RcMADS16	652	689	MYB
60	RcMADS16	736	773	bZIP
61	RcMADS16	1167	1204	bZIP
62	RcMADS16	1427	1462	ABA
63	RcMADS16	1435	1475	CArG
64	RcMADS16	1641	1676	Cyc
65	RcMADS16	1792	1827	ERF3
66	RcMADS16	1854	1890	MYC/ABRE
67	RcYUC4	114	149	ABA
68	RcYUC4	256	293	bZIP
69	RcYUC4	341	381	CArG
70	RcYUC4	431	466	HD
71	RcYUC4	479	516	MYB
72	RcYUC4	654	690	MYC/ABRE
73	RcYUC4	778	813	ARF
74	RcYUC4	823	863	CArG
75	RcYUC4	978	1013	ABA
76	RcYUC4	1173	1208	HD
77	RcYUC4	1250	1286	SAUR
78	RcYUC4	1518	1556	E2F
79	RcYUC4	1750	1785	ERF3
80	RcYUC4	1920	1954	GARE
81	RcCKX7	34	71	GARE
82	RcCKX7	598	635	MYB
83	RcCKX7	1617	1657	SOC1
84	RcCKX7	919	959	CArG
85	RcIAA20	216	251	Auxin/SA
86	RcIAA20	265	300	Cyc
87	RcIAA20	339	375	ABA
88	RcIAA20	476	513	bZIP
89	RcIAA20	403	443	CArG
90	RcIAA20	651	686	ERF3
91	RcIAA20	767	802	HD
92	RcIAA20	857	893	MYC/ABRE
93	RcIAA20	1334	1369	ABA
94	RcIAA20	1376	1411	ARF
95	RcIAA20	1730	1765	Cyc
96	RcIAA20	1535	1570	HD
97	RcIAA20	1625	1659	GARE
98	RcIAA20	1884	1924	CArG
99	RcXTH23	1676	1716	CArG
100	RcTCH4	455	491	GARE
101	RcTCH4	586	623	MYB
102	RcTCH4	1344	1384	CArG
103	RcXYL1	449	483	GARE
104	RcXYL1	1601	1641	CArG
105	RcPER42	187	223	GARE
106	RcPER42	778	815	MYB
107	RcPER42	1137	1177	CArG
108	RcPER42	1674	1710	bZIP
109	RcMYC2	139	174	Auxin/SA
110	RcMYC2	1566	1603	ABA
111	RcGRF8	194	231	GARE
112	RcGRF8	541	581	CArG
113	RcGRF8	1473	1509	MYB
114	RcGRF8	1602	1642	SOC1
115	RcGRF8	1749	1785	GARE
116	RcARF9	158	194	ERF
117	RcARF9	233	271	ABA
118	RcARF9	363	403	CArG
119	RcARF9	559	594	HD
120	RcARF9	584	622	E2F
121	RcARF9	730	767	bZIP
122	RcARF9	960	997	MYB
123	RcARF9	1308	1347	HD
124	RcARF9	1428	1464	MYC/ABRE
125	RcARF9	1560	1595	HD
126	RcARF9	871	906	Cyc
127	RcARF9	1884	1919	Auxin/SA
128	RcARF9	409	444	ERF3
129	RcARF6	1444	1479	ARF
130	RcARF6	16	53	bZIP
131	RcARF6	358	395	bZIP
132	RcARF6	951	991	CArG
133	RcARF6	1734	1774	CArG
134	RcARF6	1924	1959	ERF3
135	RcARF6	1806	1840	GARE
136	RcARF6	766	801	HD
137	RcARF6	309	345	MYC/ABRE
138	RcARF6	1192	1229	ABA
139	RcJAZ	258	295	MYB
140	RcJAZ	522	562	CArG
141	RcCYCB1-2	504	544	CArG
142	RcCYCB1-2	980	1020	CArG
143	RcCYCB1-2	1779	1816	MYB
144	RcGRF8	1109	1149	CArG
145	RcMAP65-1	221	258	MYB
146	RcMAP65-1	601	638	GARE
147	RcMAP65-1	780	816	Cytokinin
148	RcMAP65-1	1176	1216	SOC1
149	RcLAC17	29	66	bZIP
150	RcLAC17	294	331	bZIP
151	RcLAC17	107	144	GARE
152	RcLAC17	348	383	HD
153	RcLAC17	408	443	ERF3
154	RcLAC17	648	688	CArG
155	RcLAC17	936	971	ARF
156	RcLAC17	290	326	MYC/ABRE
157	RcLAC17	1319	1354	ERF3
158	RcLAC17	1504	1544	CArG
159	RcLAC17	1572	1607	ABA
160	RcLAC17	591	626	HD
161	RcLAC17	1828	1866	E2F
162	RcLAC17	1734	1768	GARE
163	RcZAT12	2	38	SAUR
164	RcZAT12	148	185	ABA
165	RcZAT12	316	353	MYB
166	RcZAT12	790	825	ARF
167	RcZAT12	838	875	MYB
168	RcZAT12	1068	1105	bZIP
169	RcZAT12	1649	1684	HD
170	RcZAT12	1714	1749	ERF3
171	RcZAT12	1797	1831	GARE
172	RcZAT12	1845	1880	Auxin/SA
173	RcAUX22	245	283	MYB
174	RcAUX22	520	555	Cyc
175	RcAUX22	576	616	CArG
176	RcAUX22	714	749	ERF3
177	RcAUX22	907	942	HD
178	RcAUX22	1234	1270	MYC/ABRE
179	RcAUX22	1343	1382	HD
180	RcAUX22	1363	1398	ARF
181	RcAUX22	1497	1537	CArG
182	RcAUX22	1712	1747	ARF
183	RcAUX22	1818	1852	GARE
184	RcAUX22	1946	1981	ABA
185	RcBLH7	575	611	Cytokinin
186	RcBLH7	944	978	GARE
187	RcBLH7	1950	1990	CArG
188	RcXTH28	96	136	CArG
189	RcXTH28	281	319	ABA
190	RcXTH28	411	447	SAUR
191	RcXTH28	1352	1387	Auxin/SA
192	RcXTH28	1490	1525	HD
193	RcXTH28	1592	1627	ERF3
194	RcXTH28	1926	1963	MYB
195	RcXTH28	957	993	MYC/ABRE
196	RcCESA3	199	236	bZIP
197	RcCESA3	358	393	Cyc
198	RcCESA3	510	547	ABA
199	RcCESA3	725	765	CArG
200	RcCESA3	874	913	HD
201	RcCESA3	1081	1116	ERF3
202	RcCESA3	1902	1938	MYC/ABRE
203	RcABF	88	126	ABA
204	RcABF	260	300	CArG
205	RcABF	411	450	HD
206	RcABF	577	614	MYB
207	RcABF	765	801	SAUR
208	RcABF	1185	1221	MYC/ABRE
209	RcABF	1415	1450	HD
210	RcABF	1345	1380	ERF3
211	RcABF	1668	1707	HD
212	RcFBP2	14	51	MYB
213	RcFBP2	1957	1995	bZIP
214	RcNAC082	336	376	CArG
215	RcNAC082	757	793	GARE
216	RcNAC082	798	837	HD
217	RcIAA9	280	317	MYB
218	RcIAA9	576	613	GARE
219	RcIAA9	813	850	GARE
220	RcIAA9	1396	1436	CArG
221	RcMADS52	210	245	HD
222	RcMADS52	517	552	ABA
223	RcMADS52	603	643	CArG
224	RcMADS52	1110	1146	SAUR
225	RcMADS52	1189	1224	Cyc
226	RcMADS52	1557	1592	ERF3
227	RcMADS52	1629	1667	E2F
228	RcMADS52	1790	1825	HD
229	RcMADS52	820	854	GARE
230	RcMADS52	1846	1884	MYB
231	RcGATA4	200	240	CArG
232	RcGATA4	335	371	GARE
233	RcGATA4	1358	1395	MYB
234	RcGATA4	1765	1805	CArG
235	RcIAA16	68	105	MYB
236	RcIAA16	516	556	SOC1
237	RcIAA16	766	806	CArG
238	RcIAA16	1515	1555	CArG
239	RcGA20OX2	322	358	ABA
240	RcGA20OX2	380	418	E2F
241	RcGA20OX2	443	478	ERF3
242	RcGA20OX2	573	608	Auxin/SA
243	RcGA20OX2	637	673	SAUR
244	RcGA20OX2	762	798	MYC/ABRE
245	RcGA20OX2	879	919	CArG
246	RcGA20OX2	1063	1098	ERF3
247	RcGA20OX2	1570	1609	HD
248	RcGA20OX2	1623	1660	ABA
249	RcGA20OX2	1811	1846	ARF
250	RcGA20OX2	1938	1976	ABA

## Sheet: Table S10
Table S10 Cis-elements in the promoters of MADS41 target genes
Number	Gene Name	Site	Site	element
1	RcABIL5	724	764	ABI5
2	RcABIL5	1547	1587	Auxin
3	RcABIL5	203	243	CArG
4	RcABIL5	604	644	Dof
5	RcABIL5	69	109	ERF3
6	RcABIL5	163	203	GARE
7	RcABIL5	1044	1084	HD
8	RcABIL5	323	363	HD-ZIP
9	RcABIL5	450	490	MYC
10	RcAGL15	999	1039	Auxin
11	RcAGL15	1219	1259	CArG
12	RcAGL15	780	820	Cyc
13	RcAGL15	18	58	Dof
14	RcAGL15	605	645	ERF3
15	RcAGL15	1524	1564	GARE
16	RcAGL15	342	382	HD
17	RcAGL15	215	255	MYC
18	RcAGL15	1170	1210	PAL
19	RcAGL66	1638	1678	ABA
20	RcAGL66	1700	1740	ABI5
21	RcAGL66	1177	1217	Auxin
22	RcAGL66	1768	1808	bZIP
23	RcAGL66	1395	1435	CArG
24	RcAGL66	140	180	Dof
25	RcAGL66	3	43	ERF3
26	RcAGL66	1283	1323	GARE
27	RcAGL66	660	700	HD
28	RcAGL66	404	444	HD-ZIP
29	RcAGL66	319	359	MYC
30	RcAGL66	1821	1861	PAL
31	RcAGL66	1439	1479	RY
32	RcARF4	565	605	ABA
33	RcARF4	1249	1289	ABI5
34	RcARF4	997	1037	Auxin
35	RcARF4	1617	1657	CArG
36	RcARF4	55	95	Dof
37	RcARF4	128	168	ERF3
38	RcARF4	1498	1538	GARE
39	RcARF4	1170	1210	HD
40	RcARF4	1057	1097	MYC
41	RcAXY4L	401	441	2S
42	RcAXY4L	1488	1528	ABA
43	RcAXY4L	256	296	Auxin
44	RcAXY4L	624	664	Auxin
45	RcAXY4L	337	377	CArG
46	RcAXY4L	26	66	Dof
47	RcAXY4L	1586	1626	E2F
48	RcAXY4L	590	630	ERF3
49	RcAXY4L	1119	1159	HD
50	RcAXY4L	139	179	MYC
51	RcbHLH66	298	338	ABI5
52	RcbHLH66	468	508	Auxin
53	RcbHLH66	1040	1080	Auxin
54	RcbHLH66	1402	1442	CArG
55	RcbHLH66	386	426	Dof
56	RcbHLH66	559	599	E2F
57	RcbHLH66	172	212	ERF3
58	RcbHLH66	1165	1205	GARE
59	RcbHLH66	206	246	HD
60	RcbHLH66	97	137	HD-ZIP
61	RcbHLH66	60	100	MYC
62	RcBZR1	1346	1386	ABA
63	RcBZR1	251	291	ABI5
64	RcBZR1	1048	1088	Auxin
65	RcBZR1	1945	1985	bZIP
66	RcBZR1	788	828	CArG
67	RcBZR1	1749	1789	Cyc
68	RcBZR1	27	67	Dof
69	RcBZR1	531	571	ERF3
70	RcBZR1	422	462	HD
71	RcBZR1	1850	1890	MYC
72	RcBZR1	565	605	PAL
73	RcC3H	1479	1519	2S
74	RcC3H	1716	1756	ABA
75	RcC3H	1786	1826	ABA
76	RcC3H	588	628	ABI5
77	RcC3H	751	791	Auxin
78	RcC3H	518	558	bZIP
79	RcC3H	1039	1079	CArG
80	RcC3H	711	751	Cyc
81	RcC3H	38	78	Dof
82	RcC3H	1778	1818	ERF3
83	RcC3H	1992	2032	GARE
84	RcC3H	401	441	HD
85	RcC3H	209	249	HD-ZIP
86	RcC3H	304	344	MYC
87	RcC3H	1926	1966	PAL
88	RcCOMT1	1425	1465	ABI5
89	RcCOMT1	1784	1824	Auxin
90	RcCOMT1	1235	1275	CArG
91	RcCOMT1	1625	1665	ERF3
92	RcCOMT1	848	888	GARE
93	RcCOMT1	768	808	MYC
94	RcCOMT1	685	725	PAL
95	RcCSE	1654	1694	ABA
96	RcCSE	929	969	Auxin
97	RcCSE	1564	1604	Cyc
98	RcCSE	1967	2007	Dof
99	RcCSE	1770	1810	E2F
100	RcCSE	1255	1295	ERF3
101	RcCSE	477	517	HD
102	RcCSE	1857	1897	MYC
103	RcCSE	622	662	PAL
104	RcCyclin	320	360	ABA
105	RcCyclin	1024	1064	ABA
106	RcCyclin	130	170	ABI5
107	RcCyclin	387	427	Auxin
108	RcCyclin	1665	1705	bZIP
109	RcCyclin	835	875	CArG
110	RcCyclin	1942	1982	Cyc
111	RcCyclin	259	299	Dof
112	RcCyclin	16	56	ERF3
113	RcCyclin	704	744	GARE
114	RcCyclin	885	925	HD
115	RcCyclin	450	490	MYC
116	RcDGAT2	1824	1864	ABA
117	RcDGAT2	171	211	ABI5
118	RcDGAT2	908	948	Auxin
119	RcDGAT2	18	58	CArG
120	RcDGAT2	239	279	Dof
121	RcDGAT2	1500	1540	ERF3
122	RcDGAT2	300	340	GARE
123	RcDGAT2	376	416	HD
124	RcDGAT2	204	244	MYC
125	RcENO1	554	594	ABA
126	RcENO1	821	861	Auxin
127	RcENO1	1158	1198	CArG
128	RcENO1	1947	1987	Cyc
129	RcENO1	24	64	Dof
130	RcENO1	736	776	ERF3
131	RcENO1	1554	1594	GARE
132	RcENO1	1892	1932	GARE
133	RcENO1	147	187	HD
134	RcENO1	265	305	HD-ZIP
135	RcENO1	390	430	MYC
136	RcENO1	713	753	PAL
137	RcEXPA15	1627	1667	ABA
138	RcEXPA15	1100	1140	ABI5
139	RcEXPA15	579	619	Auxin
140	RcEXPA15	917	957	CArG
141	RcEXPA15	1252	1292	Cyc
142	RcEXPA15	1185	1225	Dof
143	RcEXPA15	1466	1506	ERF
144	RcEXPA15	980	1020	ERF3
145	RcEXPA15	422	462	GARE
146	RcEXPA15	1405	1445	HD
147	RcEXPA15	827	867	MYC
148	RcEXPA15	1881	1921	PAL
149	RcFAD2	1305	1345	ABA
150	RcFAD2	1616	1656	Auxin
151	RcFAD2	1902	1942	CArG
152	RcFAD2	371	411	Dof
153	RcFAD2	150	190	ERF3
154	RcFAD2	635	675	GARE
155	RcFAD2	78	118	HD
156	RcFAD2	584	624	HD-ZIP
157	RcFAD2	465	505	MYC
158	RcFAH12	1154	1194	ABA
159	RcFAH12	386	426	Auxin
160	RcFAH12	751	791	Auxin
161	RcFAH12	107	147	Dof
162	RcFAH12	1794	1834	Dof
163	RcFAH12	436	476	E2F
164	RcFAH12	157	197	ERF3
165	RcFAH12	39	79	GARE
166	RcFAH12	168	208	GARE
167	RcFAH12	187	227	GARE
168	RcFAH12	214	254	GARE
169	RcFAH12	392	432	GARE
170	RcFAH12	474	514	GARE
171	RcFAH12	543	583	GARE
172	RcFAH12	620	660	GARE
173	RcFAH12	235	275	HD
174	RcFAH12	1831	1871	HD
175	RcFAH12	249	289	MYC
176	RcFAH12	133	173	PAL
177	RcFAH12	346	386	PAL
178	RcFAH12	429	469	PAL
179	RcFAH12	1770	1810	PAL
180	RcGRF12	400	440	ABA
181	RcGRF12	500	540	ABI5
182	RcGRF12	1171	1211	Auxin
183	RcGRF12	1836	1876	Auxin
184	RcGRF12	450	490	bZIP
185	RcGRF12	1292	1332	CArG
186	RcGRF12	79	119	Dof
187	RcGRF12	1671	1711	ERF3
188	RcGRF12	1482	1522	HD
189	RcGRF12	355	395	MYC
190	RcGRF12	1394	1434	PAL
191	RcIAA26	1822	1862	2S
192	RcIAA26	1904	1944	ABA
193	RcIAA26	690	730	ABI5
194	RcIAA26	1513	1553	Auxin
195	RcIAA26	566	606	CArG
196	RcIAA26	820	860	Cyc
197	RcIAA26	33	73	Dof
198	RcIAA26	1986	2026	E2F
199	RcIAA26	495	535	ERF3
200	RcIAA26	1047	1087	GARE
201	RcIAA26	759	799	HD
202	RcIAA26	287	327	MYC
203	RcIAA26	524	564	PAL
204	RcIAA26	1826	1866	PAL
205	RcKAS2	200	240	ABA
206	RcKAS2	155	195	Auxin
207	RcKAS2	1261	1301	CArG
208	RcKAS2	1057	1097	Cyc
209	RcKAS2	17	57	Dof
210	RcKAS2	1550	1590	ERF3
211	RcKAS2	592	632	GARE
212	RcKAS2	397	437	HD-ZIP
213	RcKAS2	323	363	MYC
214	RcLBD41	1750	1790	ABA
215	RcLBD41	1011	1051	ABI5
216	RcLBD41	1853	1893	Auxin
217	RcLBD41	685	725	CArG
218	RcLBD41	93	133	Dof
219	RcLBD41	879	919	E2F
220	RcLBD41	614	654	ERF3
221	RcLBD41	222	262	GARE
222	RcLBD41	1458	1498	HD
223	RcLBD41	1964	2004	HD-ZIP
224	RcLBD41	862	902	MYC
225	RcMAP65-6	425	465	ABA
226	RcMAP65-6	557	597	ABI5
227	RcMAP65-6	202	242	CArG
228	RcMAP65-6	641	681	Dof
229	RcMAP65-6	1563	1603	ERF3
230	RcMAP65-6	1102	1142	HD
231	RcMAP65-6	312	352	HD-ZIP
232	RcMAP65-6	737	777	MYC
233	RcMYB306	683	723	ABA
234	RcMYB306	1603	1643	ABA
235	RcMYB306	1475	1515	Auxin
236	RcMYB306	318	358	Cyc
237	RcMYB306	5	45	Dof
238	RcMYB306	502	542	ERF3
239	RcMYB306	269	309	GARE
240	RcMYB306	812	852	HD
241	RcMYB306	1814	1854	HD-ZIP
242	RcMYB306	106	146	MYC
243	RcNFYB6	1999	2039	ABA
244	RcNFYB6	1650	1690	Auxin
245	RcNFYB6	1085	1125	CArG
246	RcNFYB6	146	186	Dof
247	RcNFYB6	15	55	ERF3
248	RcNFYB6	897	937	MYC
249	RcNFYB6	1904	1944	PAL
250	RcOleosin	536	576	ABA
251	RcOleosin	1009	1049	ABA
252	RcOleosin	1884	1924	ABA
253	RcOleosin	1758	1798	Auxin
254	RcOleosin	257	297	CArG
255	RcOleosin	688	728	Dof
256	RcOleosin	889	929	E2F
257	RcOleosin	439	479	ERF3
258	RcOleosin	1564	1604	HD
259	RcOleosin	1147	1187	HD-ZIP
260	RcOleosin	1730	1770	MYC
261	RcOleosin	1936	1976	PAL
262	RcPDF2.5	1335	1375	2S
263	RcPDF2.5	1929	1969	ABA
264	RcPDF2.5	2000	2040	ABI5
265	RcPDF2.5	502	542	Auxin
266	RcPDF2.5	1224	1264	CArG
267	RcPDF2.5	184	224	Cyc
268	RcPDF2.5	25	65	Dof
269	RcPDF2.5	380	420	ERF3
270	RcPDF2.5	1817	1857	GARE
271	RcPDF2.5	453	493	HD
272	RcPDF2.5	99	139	MYC
273	RcPDF2.5	1132	1172	PAL
274	RcSAD	991	1031	2S
275	RcSAD	1877	1917	ABA
276	RcSAD	1608	1648	Auxin
277	RcSAD	29	69	CArG
278	RcSAD	249	289	Dof
279	RcSAD	454	494	ERF3
280	RcSAD	1711	1751	GARE
281	RcSAD	1565	1605	HD
282	RcSAD	1113	1153	MYC
283	RcSAD	811	851	PAL
284	RcSBT1.8	1626	1666	ABA
285	RcSBT1.8	1747	1787	ABI5
286	RcSBT1.8	285	325	Auxin
287	RcSBT1.8	1842	1882	Auxin
288	RcSBT1.8	1210	1250	CArG
289	RcSBT1.8	1995	2035	Dof
290	RcSBT1.8	1303	1343	ERF3
291	RcSBT1.8	743	783	GARE
292	RcSBT1.8	598	638	HD
293	RcSBT1.8	402	442	HD-ZIP
294	RcSBT1.8	869	909	MYC
295	RcSBT1.8	1594	1634	PAL
296	RcSUS2	476	516	2S
297	RcSUS2	1250	1290	ABA
298	RcSUS2	113	153	ABI5
299	RcSUS2	372	412	Auxin
300	RcSUS2	1300	1340	bZIP
301	RcSUS2	1117	1157	CArG
302	RcSUS2	1993	2033	Cyc
303	RcSUS2	41	81	Dof
304	RcSUS2	218	258	ERF3
305	RcSUS2	953	993	HD
306	RcSUS2	1029	1069	MYC
307	RcSUS2	758	798	PAL
308	RcTZF6	760	800	ABA
309	RcTZF6	538	578	ABI5
310	RcTZF6	957	997	Auxin
311	RcTZF6	1743	1783	bZIP
312	RcTZF6	928	968	CArG
313	RcTZF6	138	178	Cyc
314	RcTZF6	299	339	Dof
315	RcTZF6	1527	1567	E2F
316	RcTZF6	92	132	ERF3
317	RcTZF6	1669	1709	GARE
318	RcTZF6	22	62	HD
319	RcTZF6	185	225	MYC
320	RcTZF6	504	544	PAL
321	RcWRI1	385	425	2S
322	RcWRI1	213	253	ABA
323	RcWRI1	1917	1957	ABI5
324	RcWRI1	293	333	bZIP
325	RcWRI1	462	502	CArG
326	RcWRI1	338	378	Cyc
327	RcWRI1	57	97	Dof
328	RcWRI1	1980	2020	E2F
329	RcWRI1	1635	1675	ERF3
330	RcWRI1	1071	1111	GARE
331	RcWRI1	136	176	HD
332	RcWRI1	872	912	HD-ZIP
333	RcWRI1	1420	1460	MYC
334	RcYUC10	1472	1512	ABA
335	RcYUC10	278	318	ABI5
336	RcYUC10	45	85	Auxin
337	RcYUC10	1325	1365	Auxin
338	RcYUC10	307	347	CArG
339	RcYUC10	4	44	Dof
340	RcYUC10	1582	1622	E2F
341	RcYUC10	675	715	ERF3
342	RcYUC10	581	621	GARE
343	RcYUC10	201	241	HD
344	RcYUC10	1954	1994	MYC
345	RcYUC10	1071	1111	PAL
